# Supplementary material for: Molecular network, pathway, and functional analysis of time-dependent gene changes associated with pancreatic cancer susceptibility to oncolytic vaccinia virotherapy
Source: Mol Ther Oncolytics. 2016 Mar 16;3:16008–. doi: 10.1038/mto.2016.8 (PMC4824563; doi:10.1038/mto.2016.8)
Supplement: Supplementary File S1 [file mto20168-s1.xls]

## Sheet: T6 T0
© 2000-2012 Ingenuity Systems, Inc. All rights reserved.
Category	Functions Annotation	p-Value	Molecules	# Molecules
Cell Death	apoptosis of eukaryotic cells	3.33E-10	ARRB1,BHLHE40,BIRC3,CDKN1A,CEBPD,CSF1,FOS,G0S2,HMOX1,ID1,IL8,IRF1,PHLDA1,PLEKHF1,PLK1,RAC2,RHOB,SFN,SOCS1,STK17A,TFRC,TGM2,TNFAIP3,TNFRSF1B,TRAF1,TRIB2,WRN (includes EG:7486)	27
Cell Death	cell death of eukaryotic cells	7.29E-10	ARRB1,BHLHE40,BIRC3,CDKN1A,CEBPD,CSF1,CX3CL1,EFNA1,FOS,G0S2,HMOX1,ID1,IL8,IRF1,PHLDA1,PLEKHF1,PLK1,RAC2,RHOB,SFN,SOCS1,STK17A,TFRC,TGM2,TNFAIP3,TNFRSF1B,TRAF1,TRIB2,WRN (includes EG:7486)	29
Cell Death	apoptosis	3.22E-09	ARRB1,BCL3,BHLHE40,BIRC3,CDKN1A,CEBPD,CSF1,FOS,G0S2,HMOX1,ID1,IL8,IRF1,NUAK2,PHLDA1,PLEKHF1,PLK1,RAC2,RHOB,SFN,SOCS1,STK17A,TFRC,TGM2,TNFAIP3,TNFRSF1B,TRAF1,TRIB2,WRN (includes EG:7486)	29
Cell Death	cell death	6.04E-09	ARRB1,BCL3,BHLHE40,BIRC3,CDKN1A,CEBPD,CSF1,CX3CL1,EFNA1,FOS,G0S2,HMOX1,ID1,IL8,IRF1,NUAK2,PHLDA1,PLEKHF1,PLK1,RAC2,RHOB,SFN,SOCS1,STK17A,TFRC,TGM2,TNFAIP3,TNFRSF1B,TRAF1,TRIB2,WRN (includes EG:7486)	31
Cell Death	apoptosis of cell lines	3.97E-08	BHLHE40,BIRC3,CDKN1A,CEBPD,FOS,G0S2,HMOX1,ID1,IL8,IRF1,PLEKHF1,PLK1,RHOB,SFN,SOCS1,STK17A,TFRC,TGM2,TNFAIP3,TNFRSF1B,TRAF1,TRIB2	22
Cell Cycle	cell stage of eukaryotic cells	4.96E-06	ARRB1,AURKB,BCL3,BHLHE40,CDKN1A,CEBPD,CSF1,ID1,ID3,PLK1,SFN,TFRC	12
Cell Cycle	cell division process	6.35E-06	ARRB1,AURKB,BCL3,BHLHE40,CDKN1A,CEBPD,CSF1,DNAJB4,FOS,ID1,ID3,IL8,INCENP,KLF6,PLK1,SFN,TFRC,WRN (includes EG:7486)	18
Cell Cycle	cell stage	6.83E-06	ARRB1,AURKB,BCL3,BHLHE40,CDKN1A,CEBPD,CSF1,H2AFX,ID1,ID3,INCENP,KLF6,PLK1,SFN,TFRC	15
Cell Death	cell death of normal cells	7.23E-06	ARRB1,BIRC3,CDKN1A,CSF1,CX3CL1,EFNA1,IL8,RAC2,RHOB,TNFRSF1B,TRAF1,WRN (includes EG:7486)	12
Cell Morphology	tubulation of eukaryotic cells	8.45E-06	GBP1 (includes EG:2633),ID1,ID3,IL8,RHOB	5
Cell Cycle	cell stage of cell lines	9.26E-06	ARRB1,AURKB,BCL3,BHLHE40,CDKN1A,CEBPD,CSF1,ID1,PLK1,SFN,TFRC	11
Cell Cycle	interphase of eukaryotic cells	1.10E-05	ARRB1,BCL3,BHLHE40,CDKN1A,CEBPD,CSF1,ID1,ID3,SFN,TFRC	10
Cell Cycle	cell cycle progression	1.30E-05	ARRB1,AURKB,BHLHE40,CDKN1A,CSF1,DNAJB4,FOS,ID1,IL8,INCENP,PLK1,SFN,WRN (includes EG:7486)	13
Cellular Growth and Proliferation	proliferation of eukaryotic cells	1.40E-05	CDKN1A,CSF1,DNAJB4,EFNA1,FOS,GBP1 (includes EG:2633),HMOX1,ID1,ID3,IL8,IRF1,KLF6,MERTK,PDGFA,PLK1,RHOB,SFN,TFRC,TNFRSF1B	19
Cellular Growth and Proliferation	proliferation of carcinoma cells	2.21E-05	ID1,ID3,RHOB	3
Tumor Morphology	proliferation of carcinoma cells	2.21E-05	ID1,ID3,RHOB	3
Cell Death	apoptosis of tumor cell lines	2.77E-05	BHLHE40,BIRC3,CDKN1A,CEBPD,FOS,G0S2,HMOX1,IRF1,PLK1,RHOB,SFN,SOCS1,TGM2,TNFAIP3,TNFRSF1B,TRAF1	16
Cellular Development	developmental process of blood cells	2.79E-05	ARRB1,CDKN1A,CEBPD,CSF1,EFNA1,HIST2H4B,IL8,N4BP2L2,RAC2,TNFRSF1B	10
Cell Cycle	cell division process of cell lines	3.01E-05	ARRB1,AURKB,BCL3,BHLHE40,CDKN1A,CEBPD,CSF1,DNAJB4,ID1,PLK1,SFN,TFRC	12
Cell Cycle	cell division process of eukaryotic cells	3.03E-05	ARRB1,AURKB,BCL3,BHLHE40,CDKN1A,CEBPD,CSF1,DNAJB4,ID1,ID3,PLK1,SFN,TFRC	13
Cell Cycle	interphase of cell lines	3.12E-05	ARRB1,BCL3,BHLHE40,CDKN1A,CEBPD,CSF1,ID1,SFN,TFRC	9
Cell Cycle	entry into interphase of fibroblasts	4.23E-05	CDKN1A,ID3	2
Cell-mediated Immune Response	migration of cd56+ natural killer cells	4.23E-05	CX3CL1,IL8	2
Cellular Movement	migration of cd56+ natural killer cells	4.23E-05	CX3CL1,IL8	2
Immune Cell Trafficking	migration of cd56+ natural killer cells	4.23E-05	CX3CL1,IL8	2
Cardiovascular System Development and Function	transmigration of endothelial cell lines	4.23E-05	ID1,ID3	2
Cellular Movement	transmigration of endothelial cell lines	4.23E-05	ID1,ID3	2
Cell Death	cell death of unspecified cell lines	4.29E-05	CSF1,HMOX1,SOCS1	3
Cell Death	apoptosis of normal cells	4.31E-05	ARRB1,BIRC3,CDKN1A,CSF1,IL8,RAC2,RHOB,TNFRSF1B,TRAF1,WRN (includes EG:7486)	10
Cell Death	apoptosis of fibroblast cell lines	8.05E-05	CDKN1A,ID1,PLEKHF1,STK17A,TNFAIP3	5
Cancer	cancer	8.25E-05	AURKB,BCL3,BHLHE40,BIRC3,CDKN1A,CEBPD,CSF1,CX3CL1,CXCL2,DNAJB4,FOS,GBP1 (includes EG:2633),H2AFX,HIST1H2BD,HIST1H4H (includes EG:8365),HMOX1,ID1,IFIT3,IL32,IL8,IRF1,JUP,KLF6,PDGFA,PLK1,RHOB,SFN,SOCS1,SQSTM1,STK17A,TFRC,TM4SF1,TRA2A,ZNF451,ZYX	35
Cell Death	cell viability of cell lines	8.63E-05	CDKN1A,HMOX1,SFN,SOCS1,SQSTM1,TNFAIP3	6
Cell Cycle	arrest in cell stage	1.07E-04	AURKB,BHLHE40,CDKN1A,CEBPD,KLF6,PLK1,SFN,TFRC	8
Cellular Development	differentiation of osteoclasts	1.16E-04	CSF1,IL32,IL8	3
Connective Tissue Development and Function	differentiation of osteoclasts	1.16E-04	CSF1,IL32,IL8	3
Skeletal and Muscular System Development and Function	differentiation of osteoclasts	1.16E-04	CSF1,IL32,IL8	3
Cellular Growth and Proliferation	proliferation of cancer cells	1.18E-04	ID1,ID3,PLK1,RHOB	4
Tumor Morphology	proliferation of cancer cells	1.18E-04	ID1,ID3,PLK1,RHOB	4
Cellular Growth and Proliferation	growth of cells	1.22E-04	CDKN1A,CEBPD,CSF1,CX3CL1,CXCL2,DNAJB4,FOS,HNRNPD,ID1,IFIT3,IL8,IRF1,JUP,PHLDA1,RHOB,SOCS1,TFRC,TNFRSF1B,TRA2A,ZYX	20
Cell Cycle	senescence of breast cancer cell lines	1.26E-04	BHLHE40,ID1	2
Infection Mechanism	expression of Retroviridae	1.42E-04	BCL3,FOS,TCF7L1	3
Cellular Growth and Proliferation	proliferation of breast cancer cell lines	1.52E-04	CDKN1A,CSF1,FOS,ID1,PLK1,SFN	6
Cell Cycle	arrest in cell division process	2.04E-04	AURKB,BHLHE40,CDKN1A,CEBPD,IL8,KLF6,PLK1,SFN,TFRC	9
Cell Cycle	senescence of eukaryotic cells	2.26E-04	BHLHE40,CDKN1A,ID1,WRN (includes EG:7486)	4
Cellular Growth and Proliferation	arrest in growth of leukocyte cell lines	2.51E-04	IRF1,SOCS1	2
Cellular Development	arrest in growth of leukocyte cell lines	2.51E-04	IRF1,SOCS1	2
Hematological System Development and Function	arrest in growth of leukocyte cell lines	2.51E-04	IRF1,SOCS1	2
Cell Cycle	arrest in mitosis of colon cancer cell lines	2.51E-04	CDKN1A,PLK1	2
Cellular Growth and Proliferation	proliferation of adenocarcinoma cells	2.51E-04	ID1,ID3	2
Tumor Morphology	proliferation of adenocarcinoma cells	2.51E-04	ID1,ID3	2
Cellular Development	developmental process of leukocytes	2.53E-04	ARRB1,CEBPD,CSF1,EFNA1,IL8,N4BP2L2,RAC2,TNFRSF1B	8
Cell Cycle	S phase of eukaryotic cells	2.73E-04	BHLHE40,CDKN1A,CSF1,ID1,ID3	5
Cellular Development	developmental process of bone marrow cells	2.73E-04	CDKN1A,CEBPD,CSF1,HIST2H4B,N4BP2L2	5
Cellular Growth and Proliferation	proliferation of cells	2.91E-04	BCL3,CDKN1A,CSF1,DNAJB4,EFNA1,FOS,GBP1 (includes EG:2633),HMOX1,ID1,ID3,IL8,IRF1,KLF6,MERTK,PDGFA,PLK1,RHOB,SFN,TFRC,TNFRSF1B	20
Cell Death	cell viability of tumor cell lines	3.03E-04	CDKN1A,HMOX1,SFN,SOCS1,SQSTM1	5
Cell-To-Cell Signaling and Interaction	activation of cells	3.12E-04	CSF1,ID1,ID3,IL32,IL8,PDGFA,TGM2,TNFRSF1B	8
Cell Cycle	G1 phase of eukaryotic cells	3.19E-04	ARRB1,BCL3,BHLHE40,CDKN1A,CEBPD,TFRC	6
Hematological System Development and Function	hematological process	3.37E-04	ARRB1,CEBPD,CSF1,EFNA1,IL8,N4BP2L2,RAC2,TNFRSF1B	8
Cell Death	apoptosis of fibroblasts	3.38E-04	BIRC3,CDKN1A,TRAF1,WRN (includes EG:7486)	4
Hematological System Development and Function	hematopoiesis	3.42E-04	ARRB1,CEBPD,CSF1,EFNA1,N4BP2L2,RAC2,TNFRSF1B	7
Hematopoiesis	hematopoiesis	3.42E-04	ARRB1,CEBPD,CSF1,EFNA1,N4BP2L2,RAC2,TNFRSF1B	7
Cellular Development	differentiation of cells	3.72E-04	BHLHE40,CDKN1A,CEBPD,CSF1,HIST2H4B,ID1,IL32,IL8,IRF1,N4BP2L2,SFN	11
Cellular Development	developmental process of hematopoietic progenitor cells	3.92E-04	CDKN1A,CSF1,HIST2H4B,N4BP2L2	4
Cellular Growth and Proliferation	proliferation of cell lines	4.02E-04	CDKN1A,CSF1,DNAJB4,FOS,HMOX1,ID1,IL8,IRF1,KLF6,MERTK,PLK1,SFN,TFRC	13
Cell Cycle	arrest in cell stage of colon cancer cell lines	5.60E-04	CDKN1A,PLK1,SFN	3
Cell Cycle	arrest in mitosis	5.60E-04	AURKB,CDKN1A,PLK1	3
Cellular Development	differentiation of osteoclast precursor cells	6.23E-04	CSF1,IL32	2
Connective Tissue Development and Function	differentiation of osteoclast precursor cells	6.23E-04	CSF1,IL32	2
Skeletal and Muscular System Development and Function	differentiation of osteoclast precursor cells	6.23E-04	CSF1,IL32	2
Cellular Development	immortalization of keratinocytes	6.23E-04	ID1,SFN	2
Cardiovascular System Development and Function	cell movement of endothelial cell lines	7.05E-04	ID1,ID3,IL8	3
Cellular Movement	cell movement of endothelial cell lines	7.05E-04	ID1,ID3,IL8	3
Immunological Disease	immunological disorder of mammalia	7.14E-04	BCL3,IL8,SOCS1,TGM2	4
Cell Death	cell death of leukocytes	7.83E-04	ARRB1,CSF1,EFNA1,IL8,RAC2,TNFRSF1B	6
Cell Cycle	arrest in cell division process of colon cancer cell lines	7.86E-04	CDKN1A,PLK1,SFN	3
Cell Death	cell viability of neuroblastoma cell lines	8.69E-04	HMOX1,SQSTM1	2
Cellular Growth and Proliferation	quantity of colon cancer cell lines	8.69E-04	CDKN1A,SFN	2
Tissue Morphology	quantity of colon cancer cell lines	8.69E-04	CDKN1A,SFN	2
Cellular Movement	transmigration of eukaryotic cells	8.73E-04	ID1,ID3,IL8	3
Cell Morphology	tubulation of endothelial cell lines	8.73E-04	ID1,ID3,IL8	3
Cellular Development	tubulation of endothelial cell lines	8.73E-04	ID1,ID3,IL8	3
Cardiovascular System Development and Function	tubulation of endothelial cell lines	8.73E-04	ID1,ID3,IL8	3
Cellular Development	developmental process of prostate cancer cell lines	9.56E-04	CDKN1A,CEBPD,ID1,IL8	4
Cell-To-Cell Signaling and Interaction	activation of eukaryotic cells	1.11E-03	CSF1,ID1,ID3,IL32,IL8,TGM2,TNFRSF1B	7
Cardiovascular System Development and Function	activation of endothelial cell lines	1.15E-03	ID1,ID3	2
Cell-To-Cell Signaling and Interaction	activation of endothelial cell lines	1.15E-03	ID1,ID3	2
Cell Death	apoptosis of rhabdomyosarcoma cell lines	1.15E-03	CDKN1A,TNFRSF1B	2
Cell Cycle	cell cycle progression of lung cancer cell lines	1.15E-03	CDKN1A,DNAJB4	2
Cellular Movement	cell movement of carcinoma cell lines	1.15E-03	DNAJB4,IL8	2
Cell Cycle	senescence of cell lines	1.17E-03	BHLHE40,CDKN1A,ID1	3
Cell Cycle	arrest in cell stage of cell lines	1.29E-03	BHLHE40,CDKN1A,CEBPD,PLK1,SFN,TFRC	6
Cancer	transformation of cell lines	1.31E-03	CDKN1A,CSF1,JUP,KLF6,MERTK	5
Cell Signaling	I-kappaB kinase/NF-kappaB cascade	1.32E-03	BCL3,HMOX1,SQSTM1,TNFAIP3	4
Tissue Morphology	quantity of cells	1.37E-03	BHLHE40,CDKN1A,CSF1,IL8,SFN,TNFRSF1B	6
Cell Cycle	S phase of cell lines	1.39E-03	BHLHE40,CDKN1A,CSF1,ID1	4
Cell Death	apoptosis of fibrosarcoma cell lines	1.40E-03	BIRC3,CDKN1A,TRAF1	3
Cellular Movement	invasion of cells	1.44E-03	DNAJB4,GBP1 (includes EG:2633),HMOX1,ID1,IL8,JUP,NUAK2,RHOB	8
Cell Death	cell death of T lymphocytes	1.46E-03	ARRB1,EFNA1,RAC2,TNFRSF1B	4
Cellular Development	cell death of T lymphocytes	1.46E-03	ARRB1,EFNA1,RAC2,TNFRSF1B	4
Cell-mediated Immune Response	cell death of T lymphocytes	1.46E-03	ARRB1,EFNA1,RAC2,TNFRSF1B	4
Hematological System Development and Function	cell death of T lymphocytes	1.46E-03	ARRB1,EFNA1,RAC2,TNFRSF1B	4
Hematopoiesis	cell death of T lymphocytes	1.46E-03	ARRB1,EFNA1,RAC2,TNFRSF1B	4
Cellular Function and Maintenance	cell death of T lymphocytes	1.46E-03	ARRB1,EFNA1,RAC2,TNFRSF1B	4
Hematological Disease	Lassa hemorrhagic fever	1.48E-03	IL8,TNFRSF1B	2
Infectious Disease	Lassa hemorrhagic fever	1.48E-03	IL8,TNFRSF1B	2
Gene Expression	activation of interferon-stimulated response element	1.48E-03	IRF1,TNFAIP3	2
Connective Tissue Development and Function	activation of osteoclasts	1.48E-03	CSF1,IL32	2
Skeletal and Muscular System Development and Function	activation of osteoclasts	1.48E-03	CSF1,IL32	2
Cell-To-Cell Signaling and Interaction	activation of osteoclasts	1.48E-03	CSF1,IL32	2
Cell Cycle	arrest in G2 phase of colon cancer cell lines	1.48E-03	CDKN1A,SFN	2
Cell Cycle	cell cycle progression of cancer cells	1.48E-03	CDKN1A,PLK1	2
Cell Cycle	polyploidization of eukaryotic cells	1.48E-03	AURKB,CDKN1A	2
Cellular Development	developmental process of mononuclear leukocytes	1.56E-03	ARRB1,CSF1,EFNA1,IL8,RAC2,TNFRSF1B	6
Gene Expression	transcription	1.58E-03	BCL3,BHLHE40,CDKN1A,CEBPD,FOS,ID1,ID3,IRF1,KLF6,N4BP2L2,RHOB,SKIL,SQSTM1,TCF7L1,TNFAIP3,WRN (includes EG:7486),ZYX	17
DNA Replication, Recombination, and Repair	synthesis of DNA	1.61E-03	ARRB1,CDKN1A,CSF1,FOS,IL8,WRN (includes EG:7486)	6
Cell Cycle	G1 phase of cell lines	1.72E-03	ARRB1,BCL3,BHLHE40,CDKN1A,TFRC	5
Cancer	malignant tumor	1.73E-03	AURKB,BCL3,BHLHE40,CDKN1A,CSF1,CX3CL1,FOS,GBP1 (includes EG:2633),H2AFX,IFIT3,IL32,IL8,IRF1,JUP,KLF6,PLK1,SFN,SOCS1,STK17A,TFRC,TM4SF1,TRA2A,ZYX	23
Cellular Movement	migration of cells	1.75E-03	CDKN1A,CSF1,CX3CL1,CXCL2,ID1,ID3,IL8,JUP,PDGFA,RHOB,TGM2,TNFRSF1B	12
Cell Cycle	cell cycle progression of carcinoma cell lines	1.84E-03	CDKN1A,DNAJB4	2
DNA Replication, Recombination, and Repair	quantity of centrosome	1.84E-03	CDKN1A,PLK1	2
Cellular Assembly and Organization	quantity of centrosome	1.84E-03	CDKN1A,PLK1	2
Cell Cycle	re-entry into S phase of eukaryotic cells	1.84E-03	CDKN1A,CSF1	2
Cell Cycle	cell division process of epithelial cell lines	1.93E-03	AURKB,BCL3,PLK1	3
Cell Cycle	delay in cell division process of tumor cell lines	1.93E-03	ARRB1,CDKN1A,PLK1	3
Cellular Growth and Proliferation	proliferation of tumor cell lines	2.01E-03	CDKN1A,CSF1,DNAJB4,FOS,HMOX1,ID1,IL8,IRF1,PLK1,SFN	10
Immunological Disease	autoimmune disease of mammalia	2.08E-03	IL8,SOCS1,TGM2	3
Cell Cycle	delay in cell stage of eukaryotic cells	2.08E-03	ARRB1,CDKN1A,PLK1	3
Cellular Development	developmental process of lymphoma cell lines	2.08E-03	CDKN1A,IRF1,TRA2A	3
Cellular Growth and Proliferation	proliferation of endothelial cells	2.21E-03	CSF1,GBP1 (includes EG:2633),HMOX1,IL8	4
Cardiovascular System Development and Function	proliferation of endothelial cells	2.21E-03	CSF1,GBP1 (includes EG:2633),HMOX1,IL8	4
Cell Cycle	S phase of fibroblasts	2.24E-03	CDKN1A,ID3	2
Connective Tissue Development and Function	S phase of fibroblasts	2.24E-03	CDKN1A,ID3	2
Cell Death	apoptosis of nervous tissue cell lines	2.24E-03	ID1,TGM2	2
Gene Expression	binding of E box motif	2.24E-03	ID1,ID3	2
Cellular Movement	chemotaxis of mast cells	2.24E-03	CX3CL1,IL8	2
Immune Cell Trafficking	chemotaxis of mast cells	2.24E-03	CX3CL1,IL8	2
Hematological System Development and Function	chemotaxis of mast cells	2.24E-03	CX3CL1,IL8	2
Hypersensitivity Response	chemotaxis of mast cells	2.24E-03	CX3CL1,IL8	2
Inflammatory Response	chemotaxis of mast cells	2.24E-03	CX3CL1,IL8	2
Cell Cycle	interphase of melanoma cell lines	2.24E-03	ARRB1,CDKN1A	2
Cellular Development	development of leukocytes	2.37E-03	ARRB1,CSF1,EFNA1,RAC2,TNFRSF1B	5
Hematological System Development and Function	development of leukocytes	2.37E-03	ARRB1,CSF1,EFNA1,RAC2,TNFRSF1B	5
Hematopoiesis	development of leukocytes	2.37E-03	ARRB1,CSF1,EFNA1,RAC2,TNFRSF1B	5
Cell Death	apoptosis of leukocytes	2.44E-03	ARRB1,CSF1,IL8,RAC2,TNFRSF1B	5
Tissue Development	accumulation of cells	2.58E-03	CDKN1A,IL8,PLK1	3
Cellular Growth and Proliferation	proliferation of normal cells	2.63E-03	CDKN1A,CSF1,EFNA1,GBP1 (includes EG:2633),HMOX1,ID1,IL8,PDGFA,TNFRSF1B	9
Gene Expression	expression of synthetic promoter	2.64E-03	BCL3,BHLHE40,CDKN1A,N4BP2L2,RHOB,TGM2	6
Cellular Movement	migration of eukaryotic cells	2.67E-03	CDKN1A,CSF1,CX3CL1,CXCL2,ID1,ID3,IL8,JUP,RHOB,TGM2,TNFRSF1B	11
Cell Cycle	arrest in cell division process of cancer cells	2.67E-03	CDKN1A,PLK1	2
Cellular Assembly and Organization	formation of actin bundles	2.67E-03	MTSS1,ZYX	2
Cell Cycle	interphase of normal cells	2.76E-03	CDKN1A,CEBPD,ID3	3
Cellular Development	developmental process of keratinocytes	2.95E-03	CDKN1A,ID1,SFN	3
Cellular Growth and Proliferation	growth of eukaryotic cells	2.99E-03	CDKN1A,CEBPD,CSF1,DNAJB4,FOS,ID1,IL8,IRF1,RHOB,SOCS1,TFRC,TRA2A	12
Cell Cycle	arrest in cell stage of tumor cell lines	3.09E-03	BHLHE40,CDKN1A,CEBPD,PLK1,SFN	5
Cell Cycle	senescence of fibroblasts	3.15E-03	CDKN1A,WRN (includes EG:7486)	2
Cellular Development	senescence of fibroblasts	3.15E-03	CDKN1A,WRN (includes EG:7486)	2
Connective Tissue Development and Function	senescence of fibroblasts	3.15E-03	CDKN1A,WRN (includes EG:7486)	2
Cell Death	survival of neuroglia	3.15E-03	CSF1,PDGFA	2
Nervous System Development and Function	survival of neuroglia	3.15E-03	CSF1,PDGFA	2
Infection Mechanism	transcription of Retroviridae	3.15E-03	BCL3,TCF7L1	2
Gene Expression	transcription of Retroviridae	3.15E-03	BCL3,TCF7L1	2
Cell Cycle	arrest in cell division process of cell lines	3.63E-03	BHLHE40,CDKN1A,CEBPD,PLK1,SFN,TFRC	6
Cell Cycle	G1 phase of normal cells	3.65E-03	CDKN1A,CEBPD	2
Cell Cycle	mitosis	3.87E-03	ARRB1,AURKB,CDKN1A,CSF1,INCENP,PLK1	6
Cell Signaling	protein kinase cascade	4.17E-03	BCL3,HMOX1,SQSTM1,STK17A,TNFAIP3	5
Gene Expression	activation of TPA response element	4.20E-03	DUSP3,FOS	2
Cellular Function and Maintenance	depolarization of mitochondrial membrane	4.20E-03	CDKN1A,TGM2	2
Cellular Assembly and Organization	depolarization of mitochondrial membrane	4.20E-03	CDKN1A,TGM2	2
Hematological System Development and Function	quantity of granulocytes	4.20E-03	IL8,TNFRSF1B	2
Tissue Morphology	quantity of granulocytes	4.20E-03	IL8,TNFRSF1B	2
Cellular Movement	cell movement of cell lines	4.21E-03	CX3CL1,DNAJB4,ID1,ID3,IL8,RHOB	6
Cell Signaling	cell surface receptor linked signal transduction	4.28E-03	BIRC3,CX3CL1,MERTK,MTSS1,PDGFA	5
Cell Cycle	arrest in interphase of cell lines	4.40E-03	BHLHE40,CDKN1A,CEBPD,SFN,TFRC	5
Cellular Movement	invasion of eukaryotic cells	4.70E-03	DNAJB4,GBP1 (includes EG:2633),HMOX1,ID1,IL8,JUP,RHOB	7
Cellular Growth and Proliferation	arrest in growth of cell lines	4.74E-03	CDKN1A,IRF1,SOCS1	3
Cell Cycle	entry into interphase of eukaryotic cells	4.74E-03	BHLHE40,CDKN1A,ID3	3
Cellular Movement	cell movement of eukaryotic cells	4.75E-03	CSF1,CX3CL1,CXCL2,DNAJB4,ID1,ID3,IL8,RHOB	8
Cell Death	apoptosis of ovarian cells	4.78E-03	CSF1,IL8	2
Cell Cycle	arrest in G0/G1 phase transition of tumor cell lines	4.78E-03	CDKN1A,CEBPD	2
Cell Morphology	tubulation of endothelial cells	4.78E-03	GBP1 (includes EG:2633),RHOB	2
Cellular Development	tubulation of endothelial cells	4.78E-03	GBP1 (includes EG:2633),RHOB	2
Cardiovascular System Development and Function	tubulation of endothelial cells	4.78E-03	GBP1 (includes EG:2633),RHOB	2
Cell-To-Cell Signaling and Interaction	contact growth inhibition	5.00E-03	CDKN1A,IRF1,KLF6	3
Cellular Function and Maintenance	contact growth inhibition	5.00E-03	CDKN1A,IRF1,KLF6	3
Gene Expression	transactivation	5.03E-03	DUSP3,FOS,ID3,IL8,JUP,TNFRSF1B,WRN (includes EG:7486)	7
Cellular Movement	Lymphocyte migration	5.11E-03	CX3CL1,IL8,TGM2,TNFRSF1B	4
Immune Cell Trafficking	Lymphocyte migration	5.11E-03	CX3CL1,IL8,TGM2,TNFRSF1B	4
Cellular Development	developmental process of endothelial cells	5.27E-03	CSF1,GBP1 (includes EG:2633),RHOB	3
Cardiovascular System Development and Function	angiogenesis of organism	5.39E-03	CX3CL1,IL8	2
Organismal Development	angiogenesis of organism	5.39E-03	CX3CL1,IL8	2
Cellular Movement	cell movement	5.61E-03	CSF1,CX3CL1,CXCL2,DNAJB4,ID1,ID3,IL8,NUAK2,RHOB	9
Cancer	digestive organ tumor	5.83E-03	CDKN1A,IL8,IRF1,KLF6,PLK1,SFN,SOCS1,TFRC,TM4SF1	9
Gastrointestinal Disease	digestive organ tumor	5.83E-03	CDKN1A,IL8,IRF1,KLF6,PLK1,SFN,SOCS1,TFRC,TM4SF1	9
Cell Death	survival of cells	5.83E-03	CDKN1A,CSF1,CX3CL1,IL8,PDGFA,PLK1,SFN,TCF7L1,TGM2	9
Cell Death	apoptosis of breast cell lines	6.04E-03	ID1,IRF1	2
Immunological Disease	autoimmune disease of humans	6.04E-03	SOCS1,TGM2	2
Cell Death	survival of tumor cells	6.04E-03	IL8,PLK1	2
Cellular Movement	chemotaxis of neutrophils	6.13E-03	CSF1,CXCL2,IL8	3
Immune Cell Trafficking	chemotaxis of neutrophils	6.13E-03	CSF1,CXCL2,IL8	3
Hematological System Development and Function	chemotaxis of neutrophils	6.13E-03	CSF1,CXCL2,IL8	3
Inflammatory Response	chemotaxis of neutrophils	6.13E-03	CSF1,CXCL2,IL8	3
Antigen Presentation	chemotaxis of neutrophils	6.13E-03	CSF1,CXCL2,IL8	3
Inflammatory Disease	inflammatory disorder of mammalia	6.13E-03	BCL3,CDKN1A,SOCS1	3
Cellular Movement	migration of leukocytes	6.14E-03	CSF1,CX3CL1,CXCL2,IL8,TGM2,TNFRSF1B	6
Immune Cell Trafficking	migration of leukocytes	6.14E-03	CSF1,CX3CL1,CXCL2,IL8,TGM2,TNFRSF1B	6
Cell Death	cell death of cancer cells	6.20E-03	CDKN1A,HMOX1,PHLDA1,PLK1	4
Cellular Development	differentiation of bone marrow cells	6.43E-03	CEBPD,HIST2H4B,N4BP2L2	3
Hematopoiesis	differentiation of bone marrow cells	6.43E-03	CEBPD,HIST2H4B,N4BP2L2	3
Cellular Growth and Proliferation	quantity of tumor cell lines	6.43E-03	BHLHE40,CDKN1A,SFN	3
Tissue Morphology	quantity of tumor cell lines	6.43E-03	BHLHE40,CDKN1A,SFN	3
Cell Cycle	G1 phase of stem cells	6.54E-03	CEBPD	1
Dermatological Diseases and Conditions	Naxos disease	6.54E-03	JUP	1
Genetic Disorder	Naxos disease	6.54E-03	JUP	1
Skeletal and Muscular System Development and Function	accumulation of cartilage matrix	6.54E-03	BHLHE40	1
Skeletal and Muscular System Development and Function	activation of muscle cell lines	6.54E-03	TGM2	1
Cell-To-Cell Signaling and Interaction	activation of muscle cell lines	6.54E-03	TGM2	1
Skeletal and Muscular System Development and Function	activation of smooth muscle cells	6.54E-03	TGM2	1
Cell-To-Cell Signaling and Interaction	activation of smooth muscle cells	6.54E-03	TGM2	1
Cell Death	apoptosis of bone-marrow-derived monocyte/macrophage precursor cells	6.54E-03	CSF1	1
Cell Cycle	arrest in G0 phase of fibroblasts	6.54E-03	CDKN1A	1
Connective Tissue Development and Function	arrest in G0 phase of fibroblasts	6.54E-03	CDKN1A	1
Cell Cycle	arrest in G1/S phase transition of cancer cells	6.54E-03	CDKN1A	1
Cell Cycle	arrest in cell cycle progression of synovial fibroblasts	6.54E-03	CDKN1A	1
Connective Tissue Development and Function	arrest in cell cycle progression of synovial fibroblasts	6.54E-03	CDKN1A	1
Cellular Growth and Proliferation	arrest in growth of brain cancer cell lines	6.54E-03	CDKN1A	1
Cellular Development	arrest in growth of brain cancer cell lines	6.54E-03	CDKN1A	1
Cellular Growth and Proliferation	arrest in growth of fibrosarcoma cell lines	6.54E-03	CDKN1A	1
Cellular Development	arrest in growth of fibrosarcoma cell lines	6.54E-03	CDKN1A	1
Cellular Growth and Proliferation	arrest in growth of hepatoma cell lines	6.54E-03	IRF1	1
Cellular Development	arrest in growth of hepatoma cell lines	6.54E-03	IRF1	1
Cell Death	arrest in sub-G1 phase of mesothelioma cells	6.54E-03	CDKN1A	1
Cell Cycle	arrest in sub-G1 phase of mesothelioma cells	6.54E-03	CDKN1A	1
Inflammatory Disease	arthritis of joint	6.54E-03	TNFRSF1B	1
Connective Tissue Disorders	arthritis of joint	6.54E-03	TNFRSF1B	1
Skeletal and Muscular Disorders	arthritis of joint	6.54E-03	TNFRSF1B	1
Cellular Assembly and Organization	association of nuclear matrix	6.54E-03	SFN	1
Organ Morphology	branching of mammary duct	6.54E-03	CSF1	1
Reproductive System Development and Function	branching of mammary duct	6.54E-03	CSF1	1
Immunological Disease	bullous pemphigoid of mice	6.54E-03	IL8	1
Dermatological Diseases and Conditions	bullous pemphigoid of mice	6.54E-03	IL8	1
Cell Cycle	cell cycle progression of colon carcinoma cells	6.54E-03	CDKN1A	1
Cell Death	cell death of chronic myelogenous leukemia cells	6.54E-03	HMOX1	1
Cell Death	cell viability of chronic myelogenous leukemia cells	6.54E-03	HMOX1	1
Cellular Movement	chemotaxis of prostate cancer cell lines	6.54E-03	IL8	1
Small Molecule Biochemistry	conjugation of histamine	6.54E-03	TGM2	1
Cell-To-Cell Signaling and Interaction	contact growth inhibition of lung cancer cell lines	6.54E-03	IRF1	1
Cellular Function and Maintenance	contact growth inhibition of lung cancer cell lines	6.54E-03	IRF1	1
Cell-To-Cell Signaling and Interaction	contact growth inhibition of prostate cancer cell lines	6.54E-03	CDKN1A	1
Cellular Function and Maintenance	contact growth inhibition of prostate cancer cell lines	6.54E-03	CDKN1A	1
Cancer	cytotoxic reaction of colon cancer cell lines	6.54E-03	CDKN1A	1
Inflammatory Response	cytotoxic reaction of colon cancer cell lines	6.54E-03	CDKN1A	1
Cellular Compromise	damage of plasma membrane	6.54E-03	HMOX1	1
Cell Cycle	delay in G1 phase of melanoma cell lines	6.54E-03	ARRB1	1
Cell Cycle	delay in G2 phase of colon carcinoma cells	6.54E-03	CDKN1A	1
Cell Cycle	delay in cell cycle progression of colon cancer cell lines	6.54E-03	CDKN1A	1
Cellular Development	differentiation of bone marrow-derived macrophages	6.54E-03	CSF1	1
Hematological System Development and Function	differentiation of bone marrow-derived macrophages	6.54E-03	CSF1	1
Hematopoiesis	differentiation of bone marrow-derived macrophages	6.54E-03	CSF1	1
Cellular Development	differentiation of bone-marrow-derived monocyte/macrophage precursor cells	6.54E-03	CSF1	1
Hematological System Development and Function	differentiation of bone-marrow-derived monocyte/macrophage precursor cells	6.54E-03	CSF1	1
Hematopoiesis	differentiation of bone-marrow-derived monocyte/macrophage precursor cells	6.54E-03	CSF1	1
Cellular Development	differentiation of neuroblastoma cells	6.54E-03	CDKN1A	1
Developmental Disorder	dysplasia of mammary gland	6.54E-03	CSF1	1
Reproductive System Disease	dysplasia of mammary gland	6.54E-03	CSF1	1
Dermatological Diseases and Conditions	edema of skin	6.54E-03	IL8	1
Organismal Injury and Abnormalities	edema of skin	6.54E-03	IL8	1
Cell Cycle	entry into G1 phase of fibroblasts	6.54E-03	CDKN1A	1
Connective Tissue Development and Function	entry into G1 phase of fibroblasts	6.54E-03	CDKN1A	1
Cell Cycle	entry into S phase of fibroblasts	6.54E-03	ID3	1
Connective Tissue Development and Function	entry into S phase of fibroblasts	6.54E-03	ID3	1
Cell Cycle	exit from mitosis of breast cancer cell lines	6.54E-03	CDKN1A	1
Cellular Assembly and Organization	formation of micronuclei	6.54E-03	CDKN1A	1
Cellular Assembly and Organization	formation of myelin sheath	6.54E-03	PDGFA	1
Nervous System Development and Function	formation of myelin sheath	6.54E-03	PDGFA	1
Cardiovascular System Development and Function	formation of vascular sprout	6.54E-03	IL8	1
Cancer	hyperplasia of mammary gland	6.54E-03	CSF1	1
Reproductive System Disease	hyperplasia of mammary gland	6.54E-03	CSF1	1
Cellular Movement	infiltration by smooth muscle cells	6.54E-03	CSF1	1
Skeletal and Muscular System Development and Function	infiltration by smooth muscle cells	6.54E-03	CSF1	1
Cell Cycle	initiation of G2/M phase transition of brain cancer cell lines	6.54E-03	CDKN1A	1
Cellular Development	maturation of erythroblasts	6.54E-03	CDKN1A	1
Hematological System Development and Function	maturation of erythroblasts	6.54E-03	CDKN1A	1
Cell Morphology	micronucleation of nucleus	6.54E-03	SFN	1
Cellular Assembly and Organization	micronucleation of nucleus	6.54E-03	SFN	1
Cellular Compromise	micronucleation of nucleus	6.54E-03	SFN	1
Cellular Movement	migration of adenocarcinoma cells	6.54E-03	CSF1	1
Cell Morphology	mineralization of chondrocytes	6.54E-03	BHLHE40	1
Connective Tissue Development and Function	mineralization of chondrocytes	6.54E-03	BHLHE40	1
Cell Cycle	mitosis of eye cell lines	6.54E-03	AURKB	1
Cell Death	mitotic catastrophe of colon cancer cell lines	6.54E-03	SFN	1
Immunological Disease	neutrophil immunodeficiency syndrome	6.54E-03	RAC2	1
Genetic Disorder	neutrophil immunodeficiency syndrome	6.54E-03	RAC2	1
Developmental Disorder	osteopetrosis of mice	6.54E-03	CSF1	1
Genetic Disorder	osteopetrosis of mice	6.54E-03	CSF1	1
Skeletal and Muscular Disorders	osteopetrosis of mice	6.54E-03	CSF1	1
Cell-To-Cell Signaling and Interaction	phagocytosis of osteoclast precursor cells	6.54E-03	CSF1	1
Cellular Function and Maintenance	phagocytosis of osteoclast precursor cells	6.54E-03	CSF1	1
Inflammatory Response	phagocytosis of osteoclast precursor cells	6.54E-03	CSF1	1
Cellular Function and Maintenance	presence of actin bundles	6.54E-03	CSF1	1
Cellular Assembly and Organization	presence of actin bundles	6.54E-03	CSF1	1
Cellular Assembly and Organization	proliferation of mitochondria	6.54E-03	CDKN1A	1
Cellular Assembly and Organization	quantity of focal complexes	6.54E-03	CSF1	1
Cellular Assembly and Organization	quantity of macropinosomes	6.54E-03	CSF1	1
Cell Cycle	re-entry into S phase of fibroblasts	6.54E-03	CDKN1A	1
Connective Tissue Development and Function	re-entry into S phase of fibroblasts	6.54E-03	CDKN1A	1
Cell Morphology	shape change of ovarian cancer cell lines	6.54E-03	IL8	1
Cellular Development	shape change of ovarian cancer cell lines	6.54E-03	IL8	1
Cell Morphology	shape of neutrophils	6.54E-03	IL8	1
Immunological Disease	splenomegaly of mice	6.54E-03	BCL3	1
Inflammatory Disease	splenomegaly of mice	6.54E-03	BCL3	1
Cellular Growth and Proliferation	stimulation of fibroblast cell lines	6.54E-03	CSF1	1
Connective Tissue Development and Function	stimulation of fibroblast cell lines	6.54E-03	CSF1	1
Cell-To-Cell Signaling and Interaction	stimulation of fibroblast cell lines	6.54E-03	CSF1	1
Cell Death	survival of Purkinje cells	6.54E-03	CSF1	1
Nervous System Development and Function	survival of Purkinje cells	6.54E-03	CSF1	1
Cell Death	survival of blood platelets	6.54E-03	CSF1	1
Hematological System Development and Function	survival of blood platelets	6.54E-03	CSF1	1
Inflammatory Response	swelling of joint	6.54E-03	TNFRSF1B	1
Inflammatory Disease	swelling of joint	6.54E-03	TNFRSF1B	1
Skeletal and Muscular Disorders	swelling of joint	6.54E-03	TNFRSF1B	1
Cell Morphology	thickness of actin stress fibers	6.54E-03	RHOB	1
Cellular Assembly and Organization	thickness of actin stress fibers	6.54E-03	RHOB	1
Gene Expression	transactivation of NFAT response element	6.54E-03	DUSP3	1
Small Molecule Biochemistry	transamidation of histamine	6.54E-03	TGM2	1
Cancer	transformation of colon cancer cell lines	6.54E-03	CDKN1A	1
Molecular Transport	transport of iodide	6.54E-03	SLC5A5	1
Cancer	tumorigenesis of lymphoma cell lines	6.54E-03	CDKN1A	1
Immunological Disease	tumorigenesis of lymphoma cell lines	6.54E-03	CDKN1A	1
DNA Replication, Recombination, and Repair	unwinding of nucleoli	6.54E-03	CDKN1A	1
Cellular Assembly and Organization	unwinding of nucleoli	6.54E-03	CDKN1A	1
Infection Mechanism	viral entry by Machupo virus	6.54E-03	TFRC	1
Cell Cycle	senescence of fibroblast cell lines	6.72E-03	CDKN1A,ID1	2
Cellular Development	senescence of fibroblast cell lines	6.72E-03	CDKN1A,ID1	2
Connective Tissue Development and Function	senescence of fibroblast cell lines	6.72E-03	CDKN1A,ID1	2
Cellular Development	differentiation of blood cells	6.95E-03	CEBPD,CSF1,HIST2H4B,IL8,N4BP2L2	5
Hematological System Development and Function	differentiation of blood cells	6.95E-03	CEBPD,CSF1,HIST2H4B,IL8,N4BP2L2	5
Cell Cycle	mitosis of cell lines	7.07E-03	AURKB,CDKN1A,PLK1	3
Cancer	uterine tumor	7.16E-03	AURKB,CSF1,FOS,IFIT3,IL8,PLK1,ZYX	7
Reproductive System Disease	uterine tumor	7.16E-03	AURKB,CSF1,FOS,IFIT3,IL8,PLK1,ZYX	7
Cell-To-Cell Signaling and Interaction	activation of cell lines	7.40E-03	ID1,ID3,TGM2	3
Cellular Growth and Proliferation	growth of prostate cancer cell lines	7.40E-03	CDKN1A,CEBPD,IL8	3
Cellular Development	growth of prostate cancer cell lines	7.40E-03	CDKN1A,CEBPD,IL8	3
Cell Cycle	arrest in cell division process of tumor cell lines	7.43E-03	BHLHE40,CDKN1A,CEBPD,PLK1,SFN	5
Inflammatory Disease	arthritis of mammalia	7.44E-03	CDKN1A,SOCS1	2
Connective Tissue Disorders	arthritis of mammalia	7.44E-03	CDKN1A,SOCS1	2
Skeletal and Muscular Disorders	arthritis of mammalia	7.44E-03	CDKN1A,SOCS1	2
Cellular Growth and Proliferation	proliferation of mononuclear cells	7.44E-03	CSF1,TNFRSF1B	2
Gene Expression	transcription of synthetic promoter	7.60E-03	BCL3,BHLHE40,CDKN1A,N4BP2L2,RHOB	5
Infectious Disease	severe acute respiratory syndrome	7.89E-03	BCL3,CEBPD,HIST1H2BD,ZYX	4
Respiratory Disease	severe acute respiratory syndrome	7.89E-03	BCL3,CEBPD,HIST1H2BD,ZYX	4
Cell Death	apoptosis of T lymphocytes	8.09E-03	ARRB1,RAC2,TNFRSF1B	3
Cellular Development	apoptosis of T lymphocytes	8.09E-03	ARRB1,RAC2,TNFRSF1B	3
Cell-mediated Immune Response	apoptosis of T lymphocytes	8.09E-03	ARRB1,RAC2,TNFRSF1B	3
Hematological System Development and Function	apoptosis of T lymphocytes	8.09E-03	ARRB1,RAC2,TNFRSF1B	3
Hematopoiesis	apoptosis of T lymphocytes	8.09E-03	ARRB1,RAC2,TNFRSF1B	3
Cellular Function and Maintenance	apoptosis of T lymphocytes	8.09E-03	ARRB1,RAC2,TNFRSF1B	3
Tissue Development	accumulation of tumor cell lines	8.19E-03	CDKN1A,PLK1	2
Cell Cycle	cell division process of leukocyte cell lines	8.19E-03	CSF1,TFRC	2
Cellular Movement	migration of cell lines	8.70E-03	CDKN1A,CX3CL1,CXCL2,ID1,ID3,IL8,RHOB	7
DNA Replication, Recombination, and Repair	DNA damage response of cells	8.81E-03	BCL3,SFN,WRN (includes EG:7486)	3
Cellular Growth and Proliferation	proliferation of fibroblast cell lines	8.81E-03	CSF1,KLF6,MERTK	3
Connective Tissue Development and Function	proliferation of fibroblast cell lines	8.81E-03	CSF1,KLF6,MERTK	3
Cellular Function and Maintenance	cytostasis	9.08E-03	CDKN1A,ID1,IRF1,KLF6	4
Cell Death	survival of normal cells	9.33E-03	CSF1,CX3CL1,IL8,PDGFA	4
Cell Cycle	cell stage of tumor cell lines	9.73E-03	ARRB1,BHLHE40,CDKN1A,CEBPD,PLK1,SFN	6
Cellular Development	developmental process of megakaryocytes	9.78E-03	CDKN1A,HIST2H4B	2
Cellular Growth and Proliferation	growth of lymphoma cell lines	9.78E-03	CDKN1A,TRA2A	2
Cellular Development	growth of lymphoma cell lines	9.78E-03	CDKN1A,TRA2A	2
Cellular Function and Maintenance	maintenance of telomeres	9.78E-03	ID1,WRN (includes EG:7486)	2
Cellular Assembly and Organization	maintenance of telomeres	9.78E-03	ID1,WRN (includes EG:7486)	2
Molecular Transport	quantity of eicosanoid	9.78E-03	HMOX1,IL8	2
Small Molecule Biochemistry	quantity of eicosanoid	9.78E-03	HMOX1,IL8	2
Lipid Metabolism	quantity of eicosanoid	9.78E-03	HMOX1,IL8	2
Cell-To-Cell Signaling and Interaction	binding of cell lines	9.79E-03	CSF1,CX3CL1,IL8,RHOB,TFRC	5
Cell Cycle	cell cycle progression of cell lines	9.85E-03	CDKN1A,DNAJB4,PLK1,SFN	4
Cell-To-Cell Signaling and Interaction	activation of normal cells	9.99E-03	CSF1,IL32,IL8,TGM2,TNFRSF1B	5
Cell Cycle	cell division process of tumor cell lines	1.00E-02	ARRB1,BHLHE40,CDKN1A,CEBPD,DNAJB4,PLK1,SFN	7
Cell Cycle	interphase of tumor cell lines	1.02E-02	ARRB1,BHLHE40,CDKN1A,CEBPD,SFN	5
Cellular Movement	invasion of cell lines	1.02E-02	DNAJB4,HMOX1,ID1,IL8,JUP,RHOB	6
Cell-mediated Immune Response	T cell migration	1.04E-02	CX3CL1,IL8,TGM2	3
Cellular Movement	T cell migration	1.04E-02	CX3CL1,IL8,TGM2	3
Immune Cell Trafficking	T cell migration	1.04E-02	CX3CL1,IL8,TGM2	3
Cell Cycle	cell cycle progression of breast cancer cell lines	1.06E-02	CDKN1A,SFN	2
Cell Cycle	delay in interphase of eukaryotic cells	1.06E-02	ARRB1,CDKN1A	2
Gene Expression	activation of synthetic promoter	1.11E-02	ARRB1,FOS,IRF1,SOCS1,TNFAIP3,TNFRSF1B	6
Cellular Development	developmental process of leukocyte cell lines	1.12E-02	CSF1,IRF1,SOCS1	3
Cellular Movement	migration of endothelial cell lines	1.12E-02	CX3CL1,ID1,ID3	3
Cell-To-Cell Signaling and Interaction	binding of cells	1.14E-02	CSF1,CX3CL1,IL8,RHOB,TFRC,TGM2	6
Cellular Movement	chemotaxis of leukocyte cell lines	1.15E-02	CX3CL1,IL8	2
Immune Cell Trafficking	chemotaxis of leukocyte cell lines	1.15E-02	CX3CL1,IL8	2
Hematological System Development and Function	chemotaxis of leukocyte cell lines	1.15E-02	CX3CL1,IL8	2
Cell Cycle	arrest in interphase of tumor cell lines	1.15E-02	BHLHE40,CDKN1A,CEBPD,SFN	4
Cancer	carcinoma	1.15E-02	BHLHE40,CDKN1A,CSF1,CX3CL1,FOS,H2AFX,IL8,IRF1,JUP,KLF6,PLK1,SFN,SOCS1,TFRC,TM4SF1,TRA2A	16
Cellular Growth and Proliferation	proliferation of lung cancer cell lines	1.16E-02	CDKN1A,DNAJB4,PLK1	3
Immunological Disease	celiac disease	1.24E-02	TFRC,TGM2	2
Cardiovascular System Development and Function	formation of endothelial tube	1.24E-02	CX3CL1,IL8	2
Tissue Development	formation of endothelial tube	1.24E-02	CX3CL1,IL8	2
Cellular Growth and Proliferation	proliferation of carcinoma cell lines	1.25E-02	CDKN1A,DNAJB4,PLK1	3
Cellular Growth and Proliferation	proliferation of blood cells	1.29E-02	CDKN1A,CSF1,EFNA1,HMOX1,TNFRSF1B	5
Cellular Growth and Proliferation	proliferation of connective tissue cells	1.30E-02	CDKN1A,IL8,PDGFA	3
Cell Death	survival of eukaryotic cells	1.30E-02	CDKN1A,CSF1,CX3CL1,IL8,PDGFA,PLK1,TCF7L1,TGM2	8
Cell Cycle	S phase of breast cell lines	1.30E-02	ID1	1
Reproductive System Development and Function	S phase of breast cell lines	1.30E-02	ID1	1
Gene Expression	activation of HAF1/HAF1a binding site	1.30E-02	IRF1	1
Cell-To-Cell Signaling and Interaction	adhesion of glomerular cells	1.30E-02	IL8	1
Tissue Development	adhesion of glomerular cells	1.30E-02	IL8	1
Renal and Urological System Development and Function	adhesion of glomerular cells	1.30E-02	IL8	1
Immunological Disease	allergy of humans	1.30E-02	TGM2	1
Cell Death	apoptosis of splenocytes	1.30E-02	CDKN1A	1
Cell Cycle	arrest in G0/G1 phase transition of leukemia cell lines	1.30E-02	CEBPD	1
Cell Cycle	arrest in G1/S phase transition of colon cancer cell lines	1.30E-02	CDKN1A	1
Cell Cycle	arrest in cell cycle progression of embryonic cell lines	1.30E-02	PLK1	1
Embryonic Development	arrest in cell cycle progression of embryonic cell lines	1.30E-02	PLK1	1
Cell Cycle	arrest in cell cycle progression of epithelial cell lines	1.30E-02	PLK1	1
Hair and Skin Development and Function	arrest in cell cycle progression of epithelial cell lines	1.30E-02	PLK1	1
Cell Cycle	arrest in cell cycle progression of kidney cell lines	1.30E-02	PLK1	1
Renal and Urological System Development and Function	arrest in cell cycle progression of kidney cell lines	1.30E-02	PLK1	1
Cellular Growth and Proliferation	arrest in growth of bone cell lines	1.30E-02	IRF1	1
Cellular Development	arrest in growth of bone cell lines	1.30E-02	IRF1	1
Skeletal and Muscular System Development and Function	arrest in growth of bone cell lines	1.30E-02	IRF1	1
Cellular Assembly and Organization	attachment of chromosomes	1.30E-02	AURKB	1
Gene Expression	binding of IRF1/IRF2 binding site	1.30E-02	IRF1	1
Cell-To-Cell Signaling and Interaction	binding of bladder cancer cell lines	1.30E-02	CX3CL1	1
Cell-To-Cell Signaling and Interaction	binding of lung cell lines	1.30E-02	RHOB	1
Respiratory System Development and Function	binding of lung cell lines	1.30E-02	RHOB	1
Cell Death	cell viability of endocrine cell lines	1.30E-02	SOCS1	1
Cell-mediated Immune Response	chemoattraction of T lymphocytes	1.30E-02	IL8	1
Cellular Movement	chemoattraction of T lymphocytes	1.30E-02	IL8	1
Immune Cell Trafficking	chemoattraction of T lymphocytes	1.30E-02	IL8	1
Hematological System Development and Function	chemoattraction of T lymphocytes	1.30E-02	IL8	1
Cell-To-Cell Signaling and Interaction	chemoattraction of T lymphocytes	1.30E-02	IL8	1
Inflammatory Response	chemoattraction of T lymphocytes	1.30E-02	IL8	1
Cellular Movement	chemotaxis of carcinoma cell lines	1.30E-02	IL8	1
Cellular Movement	chemotaxis of osteoclasts	1.30E-02	CSF1	1
Connective Tissue Development and Function	chemotaxis of osteoclasts	1.30E-02	CSF1	1
Skeletal and Muscular System Development and Function	chemotaxis of osteoclasts	1.30E-02	CSF1	1
Tissue Development	clustering of colon cancer cell lines	1.30E-02	CDKN1A	1
Small Molecule Biochemistry	degradation of heme	1.30E-02	HMOX1	1
Cellular Development	differentiation of bone marrow-derived mononuclear cells	1.30E-02	IL8	1
Hematological System Development and Function	differentiation of bone marrow-derived mononuclear cells	1.30E-02	IL8	1
Hematopoiesis	differentiation of bone marrow-derived mononuclear cells	1.30E-02	IL8	1
Cellular Development	differentiation of multinucleated giant cells	1.30E-02	CSF1	1
Hematological System Development and Function	differentiation of multinucleated giant cells	1.30E-02	CSF1	1
Hematopoiesis	differentiation of multinucleated giant cells	1.30E-02	CSF1	1
Cell Cycle	endoreduplication of tumor cell lines	1.30E-02	CDKN1A	1
Cell Cycle	entry into S phase of bone cancer cell lines	1.30E-02	BHLHE40	1
Cellular Development	epithelial-mesenchymal transition of prostate cancer cell lines	1.30E-02	ID1	1
Gene Expression	expression of initiator element	1.30E-02	TEAD1	1
Cellular Assembly and Organization	formation of cleavage furrow	1.30E-02	PLK1	1
Cellular Growth and Proliferation	generation of macrophages	1.30E-02	CSF1	1
Hematological System Development and Function	generation of macrophages	1.30E-02	CSF1	1
Tissue Development	generation of macrophages	1.30E-02	CSF1	1
Cardiovascular System Development and Function	growth of blood vessel	1.30E-02	CX3CL1	1
Organismal Development	growth of blood vessel	1.30E-02	CX3CL1	1
Cellular Growth and Proliferation	growth of monocytes	1.30E-02	CSF1	1
Cellular Development	growth of monocytes	1.30E-02	CSF1	1
DNA Replication, Recombination, and Repair	illegitimate recombination of plasmid DNA	1.30E-02	WRN (includes EG:7486)	1
Cellular Growth and Proliferation	initiation of generation of bone marrow cells	1.30E-02	CSF1	1
Hematopoiesis	initiation of generation of bone marrow cells	1.30E-02	CSF1	1
Tissue Development	initiation of generation of bone marrow cells	1.30E-02	CSF1	1
Cellular Growth and Proliferation	initiation of generation of osteoclasts	1.30E-02	CSF1	1
Connective Tissue Development and Function	initiation of generation of osteoclasts	1.30E-02	CSF1	1
Skeletal and Muscular System Development and Function	initiation of generation of osteoclasts	1.30E-02	CSF1	1
Tissue Development	initiation of generation of osteoclasts	1.30E-02	CSF1	1
Cellular Movement	invasion of lung cell lines	1.30E-02	RHOB	1
Cell Morphology	length of actin stress fibers	1.30E-02	RHOB	1
Cell-mediated Immune Response	migration of Th1 cells	1.30E-02	CX3CL1	1
Cellular Movement	migration of Th1 cells	1.30E-02	CX3CL1	1
Immune Cell Trafficking	migration of Th1 cells	1.30E-02	CX3CL1	1
Cell-mediated Immune Response	migration of intraepithelial T lymphocytes	1.30E-02	CX3CL1	1
Cellular Movement	migration of intraepithelial T lymphocytes	1.30E-02	CX3CL1	1
Immune Cell Trafficking	migration of intraepithelial T lymphocytes	1.30E-02	CX3CL1	1
Cellular Movement	migration of memory B cells	1.30E-02	TNFRSF1B	1
Immune Cell Trafficking	migration of memory B cells	1.30E-02	TNFRSF1B	1
Humoral Immune Response	migration of memory B cells	1.30E-02	TNFRSF1B	1
Cellular Movement	migration of naive B cells	1.30E-02	TNFRSF1B	1
Immune Cell Trafficking	migration of naive B cells	1.30E-02	TNFRSF1B	1
Humoral Immune Response	migration of naive B cells	1.30E-02	TNFRSF1B	1
Cellular Movement	migration of osteoclasts	1.30E-02	CSF1	1
Cell Cycle	mitogenesis of endocrine cell lines	1.30E-02	ARRB1	1
Endocrine System Development and Function	mitogenesis of endocrine cell lines	1.30E-02	ARRB1	1
Cell Cycle	mitosis of kidney cells	1.30E-02	CDKN1A	1
Cell Morphology	morphology of fibrosarcoma cell lines	1.30E-02	CDKN1A	1
Cell Cycle	polyploidization of leukemia cell lines	1.30E-02	AURKB	1
Cell Cycle	polyploidization of megakaryocytes	1.30E-02	CDKN1A	1
Inflammatory Response	polyploidization of megakaryocytes	1.30E-02	CDKN1A	1
Molecular Transport	quantity of 6-keto-prostaglandin F1 alpha	1.30E-02	HMOX1	1
Small Molecule Biochemistry	quantity of 6-keto-prostaglandin F1 alpha	1.30E-02	HMOX1	1
Lipid Metabolism	quantity of 6-keto-prostaglandin F1 alpha	1.30E-02	HMOX1	1
DNA Replication, Recombination, and Repair	quantity of abnormal chromosome	1.30E-02	SFN	1
Cellular Assembly and Organization	quantity of abnormal chromosome	1.30E-02	SFN	1
Cardiovascular System Development and Function	quantity of microvessel	1.30E-02	IL8	1
Tissue Morphology	quantity of microvessel	1.30E-02	IL8	1
Organismal Development	quantity of microvessel	1.30E-02	IL8	1
Hematological System Development and Function	quantity of peripheral blood mononuclear leukocytes	1.30E-02	IL8	1
Tissue Morphology	quantity of peripheral blood mononuclear leukocytes	1.30E-02	IL8	1
Hematological System Development and Function	quantity of plasma cells	1.30E-02	TNFRSF1B	1
Tissue Morphology	quantity of plasma cells	1.30E-02	TNFRSF1B	1
Humoral Immune Response	quantity of plasma cells	1.30E-02	TNFRSF1B	1
Immune Cell Trafficking	recruitment of macrophages	1.30E-02	IL8	1
Hematological System Development and Function	recruitment of macrophages	1.30E-02	IL8	1
Cell-To-Cell Signaling and Interaction	recruitment of macrophages	1.30E-02	IL8	1
Inflammatory Response	recruitment of macrophages	1.30E-02	IL8	1
Antigen Presentation	recruitment of macrophages	1.30E-02	IL8	1
Cell Cycle	spindle checkpoint of colon cancer cell lines	1.30E-02	PLK1	1
DNA Replication, Recombination, and Repair	spindle checkpoint of colon cancer cell lines	1.30E-02	PLK1	1
Cellular Compromise	stress response of rhabdomyosarcoma cell lines	1.30E-02	CDKN1A	1
Gene Expression	transactivation of Tcf4 binding site	1.30E-02	JUP	1
Infection Mechanism	transcription of human T-lymphotropic virus type 1	1.30E-02	BCL3	1
Gene Expression	transcription of human T-lymphotropic virus type 1	1.30E-02	BCL3	1
Cardiovascular System Development and Function	vasodilation of aortic ring tissue	1.30E-02	HMOX1	1
Tissue Morphology	vasodilation of aortic ring tissue	1.30E-02	HMOX1	1
Cell Cycle	cell stage of epithelial cell lines	1.33E-02	AURKB,BCL3	2
Cellular Growth and Proliferation	proliferation of bone cell lines	1.33E-02	CSF1,IL8	2
Skeletal and Muscular System Development and Function	proliferation of bone cell lines	1.33E-02	CSF1,IL8	2
Cellular Growth and Proliferation	growth of normal cells	1.37E-02	CDKN1A,CEBPD,CSF1,FOS	4
Cancer	endometrial carcinoma	1.40E-02	CSF1,IL8,PLK1	3
Reproductive System Disease	endometrial carcinoma	1.40E-02	CSF1,IL8,PLK1	3
Cellular Growth and Proliferation	proliferation of leukocyte cell lines	1.40E-02	CSF1,IL8,TFRC	3
Hematological System Development and Function	proliferation of leukocyte cell lines	1.40E-02	CSF1,IL8,TFRC	3
Cellular Development	differentiation of cell lines	1.41E-02	BHLHE40,CDKN1A,CEBPD,CSF1,IRF1	5
Cellular Growth and Proliferation	formation of cells	1.44E-02	CDKN1A,CSF1,IL8	3
Cell Death	apoptosis of colon cancer cell lines	1.47E-02	CDKN1A,G0S2,SFN,TGM2	4
Cell Cycle	cell division process of chromosomes	1.49E-02	AURKB,CDKN1A,INCENP	3
Gene Expression	activation of AP1 consensus site	1.53E-02	CSF1,FOS	2
Immunological Disease	immunological disorder of mice	1.53E-02	BCL3,IL8	2
Cancer	prostatic intraepithelial tumor	1.55E-02	BHLHE40,CX3CL1,IRF1	3
Genetic Disorder	prostatic intraepithelial tumor	1.55E-02	BHLHE40,CX3CL1,IRF1	3
Reproductive System Disease	prostatic intraepithelial tumor	1.55E-02	BHLHE40,CX3CL1,IRF1	3
Cancer	colorectal cancer	1.56E-02	CDKN1A,CEBPD,HIST1H2BD,HIST1H4H (includes EG:8365),HMOX1,IL8,KLF6,PDGFA,SOCS1,TFRC,TM4SF1	11
Gastrointestinal Disease	colorectal cancer	1.56E-02	CDKN1A,CEBPD,HIST1H2BD,HIST1H4H (includes EG:8365),HMOX1,IL8,KLF6,PDGFA,SOCS1,TFRC,TM4SF1	11
Cellular Growth and Proliferation	growth of epithelial cell lines	1.63E-02	CDKN1A,TFRC	2
Cellular Development	growth of epithelial cell lines	1.63E-02	CDKN1A,TFRC	2
Hair and Skin Development and Function	growth of epithelial cell lines	1.63E-02	CDKN1A,TFRC	2
Inflammatory Disease	inflammatory disorder of mice	1.63E-02	BCL3,CDKN1A	2
Cellular Development	differentiation of leukocytes	1.64E-02	CEBPD,CSF1,IL8,N4BP2L2	4
Hematological System Development and Function	differentiation of leukocytes	1.64E-02	CEBPD,CSF1,IL8,N4BP2L2	4
Hematopoiesis	differentiation of leukocytes	1.64E-02	CEBPD,CSF1,IL8,N4BP2L2	4
Cell Death	apoptosis of lung cancer cell lines	1.65E-02	CDKN1A,G0S2,PLK1	3
Free Radical Scavenging	production of reactive oxygen species	1.65E-02	CSF1,HMOX1,TGM2	3
Cell-To-Cell Signaling and Interaction	contact growth inhibition of tumor cell lines	1.74E-02	CDKN1A,IRF1	2
Cellular Function and Maintenance	contact growth inhibition of tumor cell lines	1.74E-02	CDKN1A,IRF1	2
Cellular Development	differentiation of hematopoietic progenitor cells	1.74E-02	HIST2H4B,N4BP2L2	2
Hematological System Development and Function	differentiation of hematopoietic progenitor cells	1.74E-02	HIST2H4B,N4BP2L2	2
Hematopoiesis	differentiation of hematopoietic progenitor cells	1.74E-02	HIST2H4B,N4BP2L2	2
Immunological Disease	polyarticular juvenile rheumatoid arthritis	1.82E-02	FOS,SOCS1,TNFAIP3	3
Inflammatory Disease	polyarticular juvenile rheumatoid arthritis	1.82E-02	FOS,SOCS1,TNFAIP3	3
Connective Tissue Disorders	polyarticular juvenile rheumatoid arthritis	1.82E-02	FOS,SOCS1,TNFAIP3	3
Skeletal and Muscular Disorders	polyarticular juvenile rheumatoid arthritis	1.82E-02	FOS,SOCS1,TNFAIP3	3
Cancer	transformation of fibroblast cell lines	1.82E-02	CSF1,KLF6,MERTK	3
Cellular Growth and Proliferation	colony formation of cells	1.83E-02	CDKN1A,FOS,PHLDA1,SFN,WRN (includes EG:7486)	5
Cancer	lymphoma	1.83E-02	AURKB,BCL3,CDKN1A,PLK1,STK17A	5
Cell Cycle	G1 phase of breast cancer cell lines	1.85E-02	BHLHE40,CDKN1A	2
Cell Cycle	delay in cell stage of tumor cell lines	1.85E-02	ARRB1,PLK1	2
Cellular Movement	invasion of prostate cancer cell lines	1.85E-02	HMOX1,IL8	2
Cellular Development	differentiation of tumor cell lines	1.87E-02	CDKN1A,CEBPD,CSF1,IRF1	4
Cell Cycle	cell division process of breast cancer cell lines	1.87E-02	BHLHE40,CDKN1A,SFN	3
Immune Cell Trafficking	accumulation of neutrophils	1.95E-02	IL8	1
Hematological System Development and Function	accumulation of neutrophils	1.95E-02	IL8	1
Inflammatory Response	accumulation of neutrophils	1.95E-02	IL8	1
Tissue Development	accumulation of neutrophils	1.95E-02	IL8	1
Cell Cycle	arrest in G2 phase of melanoma cell lines	1.95E-02	CDKN1A	1
Cell Cycle	arrest in G2/M phase transition of brain cancer cell lines	1.95E-02	CDKN1A	1
Cell Cycle	arrest in cell cycle progression of lung cancer cell lines	1.95E-02	CDKN1A	1
Cellular Growth and Proliferation	arrest in growth of colon cancer cell lines	1.95E-02	CDKN1A	1
Cellular Development	arrest in growth of colon cancer cell lines	1.95E-02	CDKN1A	1
Cellular Growth and Proliferation	arrest in growth of lymphoma cell lines	1.95E-02	CDKN1A	1
Cellular Development	arrest in growth of lymphoma cell lines	1.95E-02	CDKN1A	1
Cellular Movement	arrest in migration of eosinophils	1.95E-02	IL8	1
Immune Cell Trafficking	arrest in migration of eosinophils	1.95E-02	IL8	1
Hematopoiesis	arrest in migration of eosinophils	1.95E-02	IL8	1
Hypersensitivity Response	arrest in migration of eosinophils	1.95E-02	IL8	1
Cellular Assembly and Organization	attachment of spindle fibers	1.95E-02	AURKB	1
Hematological System Development and Function	binding of PBMC cells	1.95E-02	CX3CL1	1
Cell-To-Cell Signaling and Interaction	binding of PBMC cells	1.95E-02	CX3CL1	1
Cardiovascular System Development and Function	binding of microvascular endothelial cells	1.95E-02	CX3CL1	1
Cell-To-Cell Signaling and Interaction	binding of microvascular endothelial cells	1.95E-02	CX3CL1	1
Cellular Movement	chemokinesis of neutrophils	1.95E-02	IL8	1
Immune Cell Trafficking	chemokinesis of neutrophils	1.95E-02	IL8	1
Hematological System Development and Function	chemokinesis of neutrophils	1.95E-02	IL8	1
Hematopoiesis	chemokinesis of neutrophils	1.95E-02	IL8	1
Inflammatory Response	chemokinesis of neutrophils	1.95E-02	IL8	1
Cell-To-Cell Signaling and Interaction	conduction of cells	1.95E-02	KCNAB2	1
Skeletal and Muscular System Development and Function	cytostasis of smooth muscle cells	1.95E-02	ID1	1
Cellular Function and Maintenance	cytostasis of smooth muscle cells	1.95E-02	ID1	1
Post-Translational Modification	dephosphorylation of protein	1.95E-02	DUSP3	1
Cell Signaling	deposition of calcium	1.95E-02	TGM2	1
Molecular Transport	deposition of calcium	1.95E-02	TGM2	1
Vitamin and Mineral Metabolism	deposition of calcium	1.95E-02	TGM2	1
Cellular Development	differentiation of osteoclast-like cells	1.95E-02	IL8	1
Connective Tissue Development and Function	differentiation of osteoclast-like cells	1.95E-02	IL8	1
Skeletal and Muscular System Development and Function	differentiation of osteoclast-like cells	1.95E-02	IL8	1
Tissue Morphology	erosion of bone	1.95E-02	TNFRSF1B	1
Cell-To-Cell Signaling and Interaction	formation of actin filopodia	1.95E-02	CSF1	1
Cellular Assembly and Organization	formation of actin filopodia	1.95E-02	CSF1	1
Small Molecule Biochemistry	formation of hydrogen peroxide	1.95E-02	TFRC	1
Cellular Growth and Proliferation	formation of monocytes	1.95E-02	CSF1	1
DNA Replication, Recombination, and Repair	formation of spindle pole	1.95E-02	PLK1	1
Cellular Assembly and Organization	formation of spindle pole	1.95E-02	PLK1	1
Cell Morphology	frequency of micronuclei	1.95E-02	CDKN1A	1
Cell Cycle	homologous recombination of plasmid DNA	1.95E-02	WRN (includes EG:7486)	1
DNA Replication, Recombination, and Repair	homologous recombination of plasmid DNA	1.95E-02	WRN (includes EG:7486)	1
Metabolic Disease	hyperbilirubinemia	1.95E-02	HMOX1	1
Infection Mechanism	infection by Murine leukemia virus	1.95E-02	MERTK	1
Infectious Disease	infection by Murine leukemia virus	1.95E-02	MERTK	1
Cell Cycle	initiation of S phase of breast cancer cell lines	1.95E-02	CDKN1A	1
Cellular Movement	invasion of tumor-infiltrating lymphocytes	1.95E-02	IL8	1
Cellular Development	lifespan of fibroblast cell lines	1.95E-02	CDKN1A	1
Connective Tissue Development and Function	lifespan of fibroblast cell lines	1.95E-02	CDKN1A	1
Cell Cycle	mitosis of fibroblasts	1.95E-02	CDKN1A	1
Connective Tissue Development and Function	mitosis of fibroblasts	1.95E-02	CDKN1A	1
Cell Morphology	morphology of monocytes	1.95E-02	CSF1	1
Cellular Development	osteoclastogenesis of bone marrow cells	1.95E-02	CSF1	1
Skeletal and Muscular System Development and Function	osteoclastogenesis of bone marrow cells	1.95E-02	CSF1	1
Lymphoid Tissue Structure and Development	osteoclastogenesis of bone marrow cells	1.95E-02	CSF1	1
Cellular Development	osteoclastogenesis of spleen cell lines	1.95E-02	CSF1	1
Skeletal and Muscular System Development and Function	osteoclastogenesis of spleen cell lines	1.95E-02	CSF1	1
Cell-To-Cell Signaling and Interaction	phagocytosis of lymphoma cell lines	1.95E-02	MERTK	1
Cellular Function and Maintenance	phagocytosis of lymphoma cell lines	1.95E-02	MERTK	1
Inflammatory Response	phagocytosis of lymphoma cell lines	1.95E-02	MERTK	1
Humoral Immune Response	phagocytosis of lymphoma cell lines	1.95E-02	MERTK	1
Cellular Growth and Proliferation	proliferation of macrophages	1.95E-02	CSF1	1
Hematological System Development and Function	proliferation of macrophages	1.95E-02	CSF1	1
Inflammatory Response	proliferation of macrophages	1.95E-02	CSF1	1
Antigen Presentation	proliferation of macrophages	1.95E-02	CSF1	1
Cellular Growth and Proliferation	proliferation of mammary epithelial cells	1.95E-02	ID1	1
Reproductive System Development and Function	proliferation of mammary epithelial cells	1.95E-02	ID1	1
Molecular Transport	quantity of 12-hydroxyeicosatetraenoic acid	1.95E-02	IL8	1
Small Molecule Biochemistry	quantity of 12-hydroxyeicosatetraenoic acid	1.95E-02	IL8	1
Lipid Metabolism	quantity of 12-hydroxyeicosatetraenoic acid	1.95E-02	IL8	1
Molecular Transport	quantity of heme	1.95E-02	HMOX1	1
Small Molecule Biochemistry	quantity of heme	1.95E-02	HMOX1	1
Cellular Assembly and Organization	quantity of membrane ruffles	1.95E-02	IL8	1
Connective Tissue Development and Function	quantity of osteoclasts	1.95E-02	CSF1	1
Skeletal and Muscular System Development and Function	quantity of osteoclasts	1.95E-02	CSF1	1
Tissue Morphology	quantity of osteoclasts	1.95E-02	CSF1	1
Cell Cycle	re-entry into S phase of fibroblast cell lines	1.95E-02	CSF1	1
Connective Tissue Development and Function	re-entry into S phase of fibroblast cell lines	1.95E-02	CSF1	1
Gene Expression	repression of NFkB binding site	1.95E-02	BCL3	1
Cellular Assembly and Organization	retraction of cell body	1.95E-02	EFNA1	1
Nervous System Development and Function	retraction of cell body	1.95E-02	EFNA1	1
Cellular Compromise	retraction of cell body	1.95E-02	EFNA1	1
Cell Death	survival of microglia	1.95E-02	CSF1	1
Nervous System Development and Function	survival of microglia	1.95E-02	CSF1	1
Cell Death	survival of monocytes	1.95E-02	CSF1	1
Cell Death	survival of mononuclear cells	1.95E-02	IL8	1
Hematological System Development and Function	survival of mononuclear cells	1.95E-02	IL8	1
Cell Death	survival of oligodendrocytes	1.95E-02	PDGFA	1
Nervous System Development and Function	survival of oligodendrocytes	1.95E-02	PDGFA	1
Molecular Transport	uptake of iodide	1.95E-02	SLC5A5	1
Developmental Disorder	werner syndrome	1.95E-02	WRN (includes EG:7486)	1
Genetic Disorder	werner syndrome	1.95E-02	WRN (includes EG:7486)	1
Cellular Development	differentiation of keratinocytes	1.96E-02	ID1,SFN	2
Hair and Skin Development and Function	differentiation of keratinocytes	1.96E-02	ID1,SFN	2
Cell Death	survival of neurons	1.96E-02	CSF1,CX3CL1	2
Nervous System Development and Function	survival of neurons	1.96E-02	CSF1,CX3CL1	2
Cell Death	apoptosis of leukocyte cell lines	1.99E-02	BIRC3,TNFRSF1B,TRIB2	3
Cell Death	apoptosis of leukemia cell lines	2.03E-02	CDKN1A,CEBPD,HMOX1,TNFAIP3	4
Reproductive System Disease	endometriosis	2.05E-02	CX3CL1,FOS,G0S2,ID1,IL8,PDGFA,TNFRSF1B	7
Cell Cycle	arrest in interphase of breast cancer cell lines	2.07E-02	BHLHE40,CDKN1A	2
Cell-To-Cell Signaling and Interaction	binding of leukemia cell lines	2.07E-02	CSF1,CX3CL1	2
Infectious Disease	dengue fever	2.07E-02	IL8,TNFRSF1B	2
Cellular Movement	migration of phagocytes	2.07E-02	CSF1,IL8	2
Immune Cell Trafficking	migration of phagocytes	2.07E-02	CSF1,IL8	2
Inflammatory Response	migration of phagocytes	2.07E-02	CSF1,IL8	2
Cellular Movement	migration of prostate cancer cell lines	2.07E-02	ID1,IL8	2
Carbohydrate Metabolism	uptake of monosaccharide	2.07E-02	CSF1,IL8	2
Cell Death	apoptosis of cervical cancer cell lines	2.08E-02	CDKN1A,G0S2,IRF1,PLK1	4
Cellular Growth and Proliferation	growth of cell lines	2.12E-02	CDKN1A,CEBPD,DNAJB4,ID1,IL8,IRF1,SOCS1,TFRC,TRA2A	9
Cellular Growth and Proliferation	colony formation of breast cancer cell lines	2.19E-02	FOS,SFN	2
Cellular Development	differentiation of phagocytes	2.19E-02	CSF1,N4BP2L2	2
Hematological System Development and Function	differentiation of phagocytes	2.19E-02	CSF1,N4BP2L2	2
Hematopoiesis	differentiation of phagocytes	2.19E-02	CSF1,N4BP2L2	2
Cell Cycle	arrest in G1 phase of cell lines	2.23E-02	BHLHE40,CDKN1A,TFRC	3
Cancer	non-hodgkin lymphoma	2.25E-02	AURKB,BCL3,PLK1,STK17A	4
Cell Death	apoptosis of lymphoma cell lines	2.30E-02	BIRC3,CDKN1A,TGM2	3
Cellular Growth and Proliferation	proliferation of brain cancer cell lines	2.43E-02	CDKN1A,IL8	2
Cellular Movement	chemotaxis of leukocytes	2.43E-02	CSF1,CX3CL1,CXCL2,IL8	4
Immune Cell Trafficking	chemotaxis of leukocytes	2.43E-02	CSF1,CX3CL1,CXCL2,IL8	4
Hematological System Development and Function	chemotaxis of leukocytes	2.43E-02	CSF1,CX3CL1,CXCL2,IL8	4
Inflammatory Response	chemotaxis of leukocytes	2.43E-02	CSF1,CX3CL1,CXCL2,IL8	4
Cell Death	apoptosis of cancer cells	2.50E-02	CDKN1A,PHLDA1,PLK1	3
Cellular Growth and Proliferation	arrest in growth of tumor cell lines	2.55E-02	CDKN1A,IRF1	2
Cellular Development	arrest in growth of tumor cell lines	2.55E-02	CDKN1A,IRF1	2
Hematological System Development and Function	quantity of mononuclear leukocytes	2.55E-02	IL8,TNFRSF1B	2
Tissue Morphology	quantity of mononuclear leukocytes	2.55E-02	IL8,TNFRSF1B	2
Tissue Development	accumulation of colon cancer cell lines	2.59E-02	CDKN1A	1
Gene Expression	activation of Ets2 binding site	2.59E-02	CSF1	1
Cell-To-Cell Signaling and Interaction	activation of embryonic cell lines	2.59E-02	TGM2	1
Embryonic Development	activation of embryonic cell lines	2.59E-02	TGM2	1
Cell-To-Cell Signaling and Interaction	activation of epithelial cell lines	2.59E-02	TGM2	1
Hair and Skin Development and Function	activation of epithelial cell lines	2.59E-02	TGM2	1
Cell Cycle	arrest in cell cycle progression of cancer cells	2.59E-02	PLK1	1
Cellular Compromise	calcification of cells	2.59E-02	TGM2	1
Cellular Movement	chemoattraction of neutrophils	2.59E-02	IL8	1
Immune Cell Trafficking	chemoattraction of neutrophils	2.59E-02	IL8	1
Hematological System Development and Function	chemoattraction of neutrophils	2.59E-02	IL8	1
Cell-To-Cell Signaling and Interaction	chemoattraction of neutrophils	2.59E-02	IL8	1
Inflammatory Response	chemoattraction of neutrophils	2.59E-02	IL8	1
Antigen Presentation	chemoattraction of neutrophils	2.59E-02	IL8	1
Cellular Growth and Proliferation	cloning of cells	2.59E-02	PHLDA1	1
Cell Death	colony survival of colon cancer cell lines	2.59E-02	CDKN1A	1
Cell Death	delay in apoptosis of neutrophils	2.59E-02	IL8	1
Cellular Development	development of macrophages	2.59E-02	CSF1	1
Hematological System Development and Function	development of macrophages	2.59E-02	CSF1	1
Hematopoiesis	development of macrophages	2.59E-02	CSF1	1
Tumor Morphology	invasion of mammary tumor cells	2.59E-02	JUP	1
Cellular Movement	invasion of mammary tumor cells	2.59E-02	JUP	1
Cellular Movement	migration of lung cell lines	2.59E-02	RHOB	1
Respiratory System Development and Function	migration of lung cell lines	2.59E-02	RHOB	1
Cellular Growth and Proliferation	proliferation of endometrial stromal cells	2.59E-02	IL8	1
Connective Tissue Development and Function	proliferation of endometrial stromal cells	2.59E-02	IL8	1
Reproductive System Development and Function	proliferation of endometrial stromal cells	2.59E-02	IL8	1
Inflammatory Disease	psoriasiform dermatitis	2.59E-02	IL8	1
Dermatological Diseases and Conditions	psoriasiform dermatitis	2.59E-02	IL8	1
Cellular Function and Maintenance	regulation of eukaryotic cells	2.59E-02	RHOB	1
Cell Cycle	separation of centrosome	2.59E-02	PLK1	1
Cellular Assembly and Organization	separation of centrosome	2.59E-02	PLK1	1
Cell Death	survival of osteoclasts	2.59E-02	CSF1	1
Connective Tissue Development and Function	survival of osteoclasts	2.59E-02	CSF1	1
Skeletal and Muscular System Development and Function	survival of osteoclasts	2.59E-02	CSF1	1
Cell Death	survival of stomach cancer cell lines	2.59E-02	TCF7L1	1
Cancer	liver cancer	2.62E-02	CSF1,IL8,PLK1,SOCS1,SQSTM1	5
Hepatic System Disease	liver cancer	2.62E-02	CSF1,IL8,PLK1,SOCS1,SQSTM1	5
Genetic Disorder	Huntington's disease	2.65E-02	BHLHE40,CX3CL1,GBP1 (includes EG:2633),HMOX1,ID3,KCNAB2,NAPA,TGM2	8
Skeletal and Muscular Disorders	Huntington's disease	2.65E-02	BHLHE40,CX3CL1,GBP1 (includes EG:2633),HMOX1,ID3,KCNAB2,NAPA,TGM2	8
Neurological Disease	Huntington's disease	2.65E-02	BHLHE40,CX3CL1,GBP1 (includes EG:2633),HMOX1,ID3,KCNAB2,NAPA,TGM2	8
Cell Death	apoptosis of phagocytes	2.68E-02	CSF1,IL8	2
Cellular Development	differentiation of myeloid cells	2.68E-02	CEBPD,N4BP2L2	2
Hematological System Development and Function	differentiation of myeloid cells	2.68E-02	CEBPD,N4BP2L2	2
Hematopoiesis	differentiation of myeloid cells	2.68E-02	CEBPD,N4BP2L2	2
Cellular Movement	migration of tumor cells	2.81E-02	CSF1,JUP	2
Cell-To-Cell Signaling and Interaction	phagocytosis of eukaryotic cells	2.81E-02	CSF1,MERTK	2
Cellular Function and Maintenance	phagocytosis of eukaryotic cells	2.81E-02	CSF1,MERTK	2
Inflammatory Response	phagocytosis of eukaryotic cells	2.81E-02	CSF1,MERTK	2
Cellular Growth and Proliferation	colony formation of cell lines	2.87E-02	CDKN1A,FOS,SFN,WRN (includes EG:7486)	4
Cellular Development	developmental process of bone cell lines	2.94E-02	BHLHE40,IRF1	2
Cell Cycle	cell cycle progression of tumor cell lines	2.99E-02	CDKN1A,DNAJB4,SFN	3
Cellular Development	developmental process of stem cells	3.21E-02	CEBPD,SFN	2
Cancer	mucoepidermoid carcinoma	3.21E-02	KLF6,SFN	2
Gastrointestinal Disease	mucoepidermoid carcinoma	3.21E-02	KLF6,SFN	2
Molecular Transport	accumulation of anion	3.23E-02	SLC5A5	1
Tissue Development	accumulation of cervical cancer cell lines	3.23E-02	PLK1	1
Gene Expression	activation of C/EBP binding site	3.23E-02	CEBPD	1
Gene Expression	activation of interferon-gamma activated sequence	3.23E-02	IRF1	1
Cell Death	apoptosis of granulosa lutein cells	3.23E-02	CSF1	1
Cell Cycle	arrest in G0/G1 phase transition of breast cancer cell lines	3.23E-02	CDKN1A	1
Cell Cycle	arrest in G1 phase of leukocyte cell lines	3.23E-02	TFRC	1
Cell Cycle	arrest in cell cycle progression of colon cancer cell lines	3.23E-02	CDKN1A	1
Cellular Assembly and Organization	association of telomeres	3.23E-02	SFN	1
Gene Expression	binding of interferon-stimulated response element	3.23E-02	TNFAIP3	1
Cellular Movement	cell movement of lung cell lines	3.23E-02	RHOB	1
Cell Morphology	cell spreading of fibroblasts	3.23E-02	IL8	1
Cellular Development	cell spreading of fibroblasts	3.23E-02	IL8	1
Connective Tissue Development and Function	cell spreading of fibroblasts	3.23E-02	IL8	1
Cellular Movement	chemotaxis of blood-derived mast cells	3.23E-02	IL8	1
Immune Cell Trafficking	chemotaxis of blood-derived mast cells	3.23E-02	IL8	1
Hematological System Development and Function	chemotaxis of blood-derived mast cells	3.23E-02	IL8	1
Hypersensitivity Response	chemotaxis of blood-derived mast cells	3.23E-02	IL8	1
Inflammatory Response	chemotaxis of blood-derived mast cells	3.23E-02	IL8	1
Cardiovascular System Development and Function	chemotaxis of microvascular endothelial cells	3.23E-02	IL8	1
Cellular Movement	chemotaxis of microvascular endothelial cells	3.23E-02	IL8	1
DNA Replication, Recombination, and Repair	cross-link repair of DNA	3.23E-02	WRN (includes EG:7486)	1
Cell Cycle	exit from S phase of colon cancer cell lines	3.23E-02	CDKN1A	1
Infection Mechanism	expression of HIV-1	3.23E-02	FOS	1
Cellular Assembly and Organization	formation of actin ring	3.23E-02	CSF1	1
Cellular Growth and Proliferation	growth of stem cells	3.23E-02	CEBPD	1
Cellular Development	growth of stem cells	3.23E-02	CEBPD	1
Infectious Disease	infection of gonadal cell lines	3.23E-02	TFRC	1
Reproductive System Disease	infection of gonadal cell lines	3.23E-02	TFRC	1
Cellular Movement	infiltration by macrophages	3.23E-02	CSF1	1
Immune Cell Trafficking	infiltration by macrophages	3.23E-02	CSF1	1
Hematological System Development and Function	infiltration by macrophages	3.23E-02	CSF1	1
Inflammatory Response	infiltration by macrophages	3.23E-02	CSF1	1
Antigen Presentation	infiltration by macrophages	3.23E-02	CSF1	1
Cellular Movement	migration of macrophages	3.23E-02	CSF1	1
Immune Cell Trafficking	migration of macrophages	3.23E-02	CSF1	1
Inflammatory Response	migration of macrophages	3.23E-02	CSF1	1
Antigen Presentation	migration of macrophages	3.23E-02	CSF1	1
Cellular Development	osteoclastogenesis of osteoclast precursor cells	3.23E-02	CSF1	1
Connective Tissue Development and Function	osteoclastogenesis of osteoclast precursor cells	3.23E-02	CSF1	1
Skeletal and Muscular System Development and Function	osteoclastogenesis of osteoclast precursor cells	3.23E-02	CSF1	1
Cell Morphology	permeability of plasma membrane	3.23E-02	IL8	1
Cellular Assembly and Organization	permeability of plasma membrane	3.23E-02	IL8	1
Cell Morphology	permeabilization of mitochondrial membrane	3.23E-02	PLEKHF1	1
Molecular Transport	quantity of superoxide	3.23E-02	IL8	1
Free Radical Scavenging	quantity of superoxide	3.23E-02	IL8	1
Immune Cell Trafficking	recruitment of neutrophils	3.23E-02	IL8	1
Hematological System Development and Function	recruitment of neutrophils	3.23E-02	IL8	1
Cell-To-Cell Signaling and Interaction	recruitment of neutrophils	3.23E-02	IL8	1
Inflammatory Response	recruitment of neutrophils	3.23E-02	IL8	1
DNA Replication, Recombination, and Repair	replication of plasmid DNA	3.23E-02	CDKN1A	1
Cell Cycle	senescence of breast cell lines	3.23E-02	CDKN1A	1
Cellular Development	senescence of breast cell lines	3.23E-02	CDKN1A	1
Reproductive System Development and Function	senescence of breast cell lines	3.23E-02	CDKN1A	1
Gene Expression	stabilization of mRNA	3.23E-02	ZFP36L1	1
RNA Damage and Repair	stabilization of mRNA	3.23E-02	ZFP36L1	1
RNA Post-Transcriptional Modification	stabilization of mRNA	3.23E-02	ZFP36L1	1
Cell Death	survival of erythroblasts	3.23E-02	IL8	1
Hematological System Development and Function	survival of erythroblasts	3.23E-02	IL8	1
Cell Death	survival of megakaryocytes	3.23E-02	IL8	1
Hematological System Development and Function	survival of megakaryocytes	3.23E-02	IL8	1
Immunological Disease	systemic lupus erythematosus of animal	3.23E-02	SOCS1	1
Inflammatory Disease	systemic lupus erythematosus of animal	3.23E-02	SOCS1	1
Connective Tissue Disorders	systemic lupus erythematosus of animal	3.23E-02	SOCS1	1
Skeletal and Muscular Disorders	systemic lupus erythematosus of animal	3.23E-02	SOCS1	1
Cancer	tumorigenesis of brain cancer cell lines	3.23E-02	KLF6	1
Neurological Disease	tumorigenesis of brain cancer cell lines	3.23E-02	KLF6	1
Cell Cycle	G1 phase of tumor cell lines	3.29E-02	ARRB1,BHLHE40,CDKN1A	3
Cellular Development	developmental process of muscle cells	3.35E-02	CDKN1A,FOS	2
Cancer	ovarian cancer	3.38E-02	FOS,H2AFX,IL8,PLK1,SFN,TRA2A	6
Reproductive System Disease	ovarian cancer	3.38E-02	FOS,H2AFX,IL8,PLK1,SFN,TRA2A	6
Inflammatory Response	inflammatory response	3.41E-02	CSF1,CX3CL1,CXCL2,FOS,IL8	5

## Sheet: T24 T0
© 2000-2012 Ingenuity Systems, Inc. All rights reserved.
Category	Functions Annotation	p-Value	Molecules	# Molecules
Cell Death	cell death	1.06E-24	AAK1,AATF,ABCC4 (includes EG:10257),ABCC5,ABCG2,ABL2,ACIN1,ACVR1B,AGAP2,AGPAT2,AGR2,AIFM1,AKT1,AKT3 (includes EG:10000),ALDH2,ANGPTL4,ANPEP,ANTXR1,ANXA1,ANXA7,AP2A2,APBB1,APIP,APOE,APP,APPL1,ARHGDIA,ARRB1,ASAH1,ASNS,ATF1,ATF2,ATF3,ATF6,ATG7,ATMIN,ATXN2,AURKA,BAD,BAG1,BAG3,BAX,BCL2A1,BCL2L1,BCL2L11,BCL2L13,BCL6,BHLHE40,BID,BIRC3,BIRC5,BLVRA,BMP6,BNIP3L,BRCA1,BRCC3,BRE,BTRC,C1QBP,CABIN1,CALR,CAPNS1…	550
Gene Expression	transcription	1.31E-22	ABT1,ACTR2,ACVR1B,AFF4,ALAS2,APEX1,APP,ARHGEF17,ARID1A,ARID4A,ARID4B,ARNTL,ASH1L,ASH2L,ATF1,ATF3,ATF5,ATF6,ATP2C1,ATP8B1,ATRX,ATXN1,BAD,BAG1,BAZ1A,BCL2L1,BCL6,BCOR,BHLHE40,BLZF1,BMP6,BMPR2,BRCA1,BRD8,BTAF1,C19orf2,CALR,CAMKK2,CASP8,CAV1,CBX4,CBX5,CBY1,CCNB1,CCND1,CCND3,CCNT2,CD3EAP,CD40,CD44,CDKN1A,CDKN2C,CEBPD,CENPF,CFLAR,CHD1,CHD3,CHD4,CHD8,CIR1,CITED2,COPS2,CRABP2,CREB3L2,CREB5,CREBBP,CREBL2,C…	433
Cell Death	apoptosis	7.81E-22	AATF,ABCG2,ABL2,ACVR1B,AGAP2,AGPAT2,AIFM1,AKT1,AKT3 (includes EG:10000),ALDH2,ANGPTL4,ANPEP,ANXA1,ANXA7,AP2A2,APBB1,APIP,APOE,APP,APPL1,ARHGDIA,ARRB1,ASAH1,ASNS,ATF1,ATF2,ATF3,ATF6,ATG7,ATMIN,ATXN2,AURKA,BAD,BAG1,BAG3,BAX,BCL2A1,BCL2L1,BCL2L11,BCL2L13,BCL6,BHLHE40,BID,BIRC3,BIRC5,BLVRA,BMP6,BNIP3L,BRCA1,BRE,BTRC,C1QBP,CABIN1,CALR,CAPNS1,CAPRIN2,CASP3,CASP4,CASP8,CASP8AP2,CASP9,CAV1,CBLB,CBX5,CCL5…	475
Cancer	neoplasia	8.56E-22	ABCA5,ABCC3,ABCC4 (includes EG:10257),ABCC5,ABCG2,ABL2,ABR,ACAT1,ACLY,ACOT7,ACTR10,ACVR2A,ACY1,ADA,ADORA2B,ADRB2,ADSL,AGPAT2,AGR2,AHCY,AIM1 (includes EG:11630),AIP,AK2,AKAP12,AKAP8L,AKR7A2,AKT1,AKT3 (includes EG:10000),ALCAM,ALDH1A3,ALDH1B1,ALDH2,ALDOA,AMACR,AMD1,AMFR,ANPEP,ANTXR1,ANXA1,ANXA11,ANXA2,ANXA4,ANXA5,AP2S1,APEX1,APOC1,APOE,AREG,ARFGEF1,ARFGEF2,ARHGAP26,ARHGDIA,ARHGEF12,ARIH2,ARL4C,ARL4…	926
Cancer	tumorigenesis	1.23E-21	ABCA5,ABCC3,ABCC4 (includes EG:10257),ABCC5,ABCG2,ABL2,ABR,ACAT1,ACLY,ACOT7,ACTR10,ACVR2A,ACY1,ADA,ADAM17,ADORA2B,ADRB2,ADSL,AGPAT2,AGR2,AHCY,AIM1 (includes EG:11630),AIP,AK2,AKAP12,AKAP8L,AKR7A2,AKT1,AKT3 (includes EG:10000),ALCAM,ALDH1A3,ALDH1B1,ALDH2,ALDOA,AMACR,AMD1,AMFR,ANP32A,ANPEP,ANTXR1,ANXA1,ANXA11,ANXA2,ANXA4,ANXA5,AP2S1,APEX1,APOC1,APOE,AREG,ARFGEF1,ARFGEF2,ARHGAP26,ARHGDIA,ARHGEF12,AR…	938
Cancer	cancer	3.59E-20	ABCA5,ABCC3,ABCC4 (includes EG:10257),ABCC5,ABCG2,ABR,ACAT1,ACLY,ACOT7,ACTR10,ACVR2A,ACY1,ADA,ADORA2B,ADRB2,ADSL,AGPAT2,AGR2,AHCY,AIM1 (includes EG:11630),AK2,AKAP12,AKAP8L,AKR7A2,AKT1,AKT3 (includes EG:10000),ALCAM,ALDH1A3,ALDH1B1,ALDH2,ALDOA,AMACR,AMD1,AMFR,ANPEP,ANTXR1,ANXA1,ANXA11,ANXA2,ANXA4,ANXA5,AP2S1,APEX1,APOC1,APOE,AREG,ARFGEF1,ARFGEF2,ARHGAP26,ARHGDIA,ARHGEF12,ARIH2,ARL4C,ARL4D,ARPC5,A…	898
Cell Cycle	cell division process	1.08E-19	AATF,ACVR1B,AGK,AKAP8,AKAP9,AMACR,ANKS1A,APBB2,APOE,ARNTL2,ARRB1,ASNS,ATF2,ATF3,AURKA,AURKB,AXL,BAD,BAX,BCL6,BHLHE40,BIRC5,BMP6,BOP1/LOC727967,BRAF,BRCA1,BRCC3,BRD4,BRE,BTRC,BUB1 (includes EG:100307076),C13orf15,CALR,CAMKK2,CAV1,CCNA2,CCNB1,CCNB1IP1,CCNB2,CCND1,CCND3,CCNE1,CCNE2,CCNG2,CD320,CD44,CDC123,CDC20,CDC25B,CDC25C,CDC27,CDC42,CDC7,CDK10,CDK13,CDK2AP1,CDK4,CDK5RAP3,CDKN1A,CDKN1C,CDKN2C,CDK…	318
Cell Death	cell death of eukaryotic cells	1.53E-19	AAK1,AATF,ABCC4 (includes EG:10257),ABCG2,AGAP2,AGPAT2,AGR2,AIFM1,AKT1,AKT3 (includes EG:10000),ALDH2,ANPEP,ANTXR1,ANXA1,AP2A2,APIP,APOE,APP,ARHGDIA,ARRB1,ASAH1,ASNS,ATF1,ATF2,ATF3,ATF6,ATG7,ATMIN,ATXN2,AURKA,BAD,BAG1,BAX,BCL2A1,BCL2L1,BCL2L11,BCL6,BHLHE40,BID,BIRC3,BIRC5,BMP6,BNIP3L,BRCA1,BTRC,CABIN1,CAPNS1,CASP3,CASP4,CASP8,CASP8AP2,CASP9,CAV1,CBLB,CBX5,CCBL1,CCL5,CCND1,CCND3,CCNL2,CD24,CD40,CD…	442
Cell Death	cell death of cell lines	2.52E-19	AAK1,AATF,ABCC4 (includes EG:10257),ABCG2,AGPAT2,AGR2,AIFM1,AKT1,AKT3 (includes EG:10000),ALDH2,ANTXR1,AP2A2,APOE,APP,ARHGDIA,ASAH1,ASNS,ATF1,ATF2,ATF3,ATF6,ATG7,ATMIN,AURKA,BAD,BAG1,BAX,BCL2A1,BCL2L1,BCL2L11,BCL6,BHLHE40,BID,BIRC3,BIRC5,BMP6,BNIP3L,BRCA1,BTRC,CABIN1,CAPNS1,CASP3,CASP4,CASP8,CASP8AP2,CASP9,CAV1,CBLB,CBX5,CCBL1,CCND1,CCND3,CCNL2,CD24,CD40,CD44,CD47,CD55,CD59 (includes EG:25407),CD…	385
Cellular Growth and Proliferation	growth of cells	4.72E-19	AATF,ABCC5,ACIN1,ACTB,ACTN1,ACVR1B,ACVR2A,ADAM17,AHCY,AK2,AKT1,AKT3 (includes EG:10000),AMACR,ANXA1,ANXA11,ANXA2,ANXA7,AREG,ARF1,ARL1,ARL3,ARL6IP5,ARNTL2,ASGR1,ATF3,ATP5A1,ATP5B,ATP5F1,ATP5G1,ATP5G2,ATP6V0D1,ATP6V0E1,ATP6V0E2,AURKA,BAD,BAG1,BAT2D1,BAX,BCL2L1,BCL2L11,BCL6,BIRC5,BMP6,BRAF,BRAP,BRCA1,BSG,C19orf10,C9orf78,CACNB3,CALM1,CALM3,CALR,CAMKK2,CAPN1,CAPNS1,CAPRIN2,CAPZA1,CASC3,CASP9,CAV1,CBL…	436
Cell Death	apoptosis of eukaryotic cells	7.14E-18	AATF,ABCG2,AGAP2,AGPAT2,AIFM1,AKT1,AKT3 (includes EG:10000),ALDH2,ANPEP,ANXA1,AP2A2,APOE,APP,ARHGDIA,ARRB1,ASAH1,ASNS,ATF1,ATF2,ATF3,ATF6,ATG7,ATMIN,ATXN2,AURKA,BAD,BAG1,BAX,BCL2A1,BCL2L1,BCL2L11,BCL6,BHLHE40,BID,BIRC3,BIRC5,BMP6,BNIP3L,BRCA1,BTRC,CABIN1,CAPNS1,CASP3,CASP4,CASP8,CASP8AP2,CASP9,CAV1,CBLB,CBX5,CCL5,CCND1,CCND3,CCNL2,CD24,CD40,CD44,CD47,CD55,CD59 (includes EG:25407),CD70,CDC20,CDC25…	376
Gene Expression	expression of DNA	1.67E-17	ABT1,ACTR2,ACVR1B,AFF4,APEX1,ARID4A,ARNTL,ASH1L,ASH2L,ATF5,ATF6,ATP8B1,ATRX,ATXN1,BCL6,BCOR,BLZF1,BMP6,BMPR2,BRCA1,BRD8,C19orf2,CALR,CAMKK2,CBX4,CBX5,CBY1,CCNT2,CEBPD,CENPF,CHD1,CHD3,CHD4,CHD8,CIR1,CITED2,COPS2,CRABP2,CREB5,CREBBP,CREBZF,CREG1,DR1,DRAP1,DVL3,E2F1,E2F3,EDF1,EGFR,EGR1,EID1,ELF2,ELP3,ELP4 (includes EG:26610),ENG,ENO1,EPAS1,ERCC3,EREG,ERF,ESRRA,ETS1,ETS2,EZH2,F2R,Falz,FOS,FOSL2,FOXK2…	290
Gene Expression	transcription of DNA	2.68E-17	ABT1,ACTR2,ACVR1B,AFF4,APEX1,ARID4A,ARNTL,ASH1L,ASH2L,ATF5,ATF6,ATP8B1,ATRX,ATXN1,BCL6,BCOR,BLZF1,BMP6,BMPR2,BRCA1,BRD8,C19orf2,CALR,CAMKK2,CBX4,CBX5,CBY1,CCNT2,CEBPD,CENPF,CHD1,CHD3,CHD4,CHD8,CIR1,CITED2,COPS2,CRABP2,CREB5,CREBBP,CREBZF,CREG1,DR1,DRAP1,DVL3,E2F1,E2F3,EDF1,EGR1,EID1,ELF2,ELP3,ELP4 (includes EG:26610),ENG,ENO1,EPAS1,ERCC3,EREG,ERF,ESRRA,ETS1,ETS2,EZH2,F2R,Falz,FOS,FOSL2,FOXK2,FOXO…	289
Cell Death	apoptosis of cell lines	2.80E-17	AATF,ABCG2,AGPAT2,AIFM1,AKT1,AKT3 (includes EG:10000),ALDH2,AP2A2,APOE,APP,ARHGDIA,ASAH1,ASNS,ATF1,ATF2,ATF3,ATF6,ATG7,ATMIN,AURKA,BAD,BAG1,BAX,BCL2A1,BCL2L1,BCL2L11,BCL6,BHLHE40,BID,BIRC3,BIRC5,BMP6,BNIP3L,BRCA1,BTRC,CABIN1,CAPNS1,CASP3,CASP4,CASP8,CASP8AP2,CASP9,CAV1,CBLB,CBX5,CCND1,CCND3,CCNL2,CD24,CD40,CD44,CD47,CD55,CD59 (includes EG:25407),CDC20,CDC42,CDC7,CDCP1,CDK5,CDKN1A,CDKN1C,CDKN2C,CE…	325
Cell Death	cell death of tumor cell lines	3.57E-16	ABCC4 (includes EG:10257),ABCG2,AGPAT2,AGR2,AIFM1,AKT1,AKT3 (includes EG:10000),AP2A2,APOE,APP,ARHGDIA,ASNS,ATF1,ATF2,ATF6,ATG7,ATMIN,AURKA,BAD,BAG1,BAX,BCL2A1,BCL2L1,BCL2L11,BCL6,BHLHE40,BID,BIRC3,BIRC5,BMP6,BNIP3L,BRCA1,BTRC,CAPNS1,CASP3,CASP4,CASP8,CASP8AP2,CASP9,CAV1,CBX5,CCND1,CCND3,CCNL2,CD24,CD40,CD44,CD47,CD55,CD59 (includes EG:25407),CDC20,CDC25C,CDC42,CDC7,CDCP1,CDK5,CDKN1A,CDKN1C,CDKN2…	323
Cell Death	apoptosis of tumor cell lines	6.00E-16	ABCG2,AGPAT2,AIFM1,AKT1,AKT3 (includes EG:10000),AP2A2,APOE,APP,ARHGDIA,ASNS,ATF1,ATF2,ATF6,ATG7,ATMIN,AURKA,BAD,BAG1,BAX,BCL2A1,BCL2L1,BCL2L11,BCL6,BHLHE40,BID,BIRC3,BIRC5,BMP6,BNIP3L,BRCA1,BTRC,CAPNS1,CASP3,CASP4,CASP8,CASP8AP2,CASP9,CAV1,CBX5,CCND1,CCND3,CCNL2,CD24,CD40,CD44,CD47,CD55,CD59 (includes EG:25407),CDC20,CDC42,CDC7,CDCP1,CDK5,CDKN1A,CDKN1C,CDKN2C,CEBPD,CFLAR,CHEK2,CLU,CNN2,COX5A (in…	281
Cell Cycle	cell cycle progression	6.59E-16	AKAP8,AKAP9,ANKS1A,APBB2,APOE,ARNTL2,ARRB1,ASNS,ATF3,AURKA,AURKB,AXL,BAX,BCL6,BHLHE40,BIRC5,BMP6,BOP1/LOC727967,BRAF,BRCA1,BTRC,BUB1 (includes EG:100307076),CALR,CAV1,CCNA2,CCNB1,CCNB1IP1,CCND1,CCNE1,CD320,CD44,CDC123,CDC20,CDC25B,CDC25C,CDC27,CDC42,CDC7,CDK13,CDK4,CDKN1A,CDKN1C,CDKN2C,CDKN3,CENPI,CHEK1,CHFR,COL1A1,CSE1L,CSF1,CSNK2A2,CSNK2B,CUL1,CUL2,CUL3,CYLD,DCTN3,DHRS2,DLG1,DLGAP5,DNAJB4,DTYMK…	195
Cancer	colon cancer	4.11E-15	ABCA5,ABCC3,ACLY,ACOT7,ADSL,AHCY,AKT1,AKT3 (includes EG:10000),ANTXR1,ANXA11,ANXA4,APOC1,ARHGDIA,AURKA,BAX,BRAF,C12orf48,C17orf81,C1orf63,C20orf27,CALD1,CCNA2,CCNB2,CDK4,CDKN1A,CDKN3,CENPA,CLDN1,CLDN4,CLU,CNNM2,COL6A2,CRIP1,CRYL1,CTSB,CXCL1,DBI,DFFB,DGKA,DHDDS,DHFR,DLGAP5,DNAJA1,DRG1,DSCC1,EBP,EFCAB11,EGFR,EIF4A2,ENC1,EP300,EPAS1,EPHB2,F12,FEN1,FKBP1A,FLCN,FSCN1,GDF15,GGH,GINS2,GJA1,GLRX2,GLRX3,G…	169
Gastrointestinal Disease	colon cancer	4.11E-15	ABCA5,ABCC3,ACLY,ACOT7,ADSL,AHCY,AKT1,AKT3 (includes EG:10000),ANTXR1,ANXA11,ANXA4,APOC1,ARHGDIA,AURKA,BAX,BRAF,C12orf48,C17orf81,C1orf63,C20orf27,CALD1,CCNA2,CCNB2,CDK4,CDKN1A,CDKN3,CENPA,CLDN1,CLDN4,CLU,CNNM2,COL6A2,CRIP1,CRYL1,CTSB,CXCL1,DBI,DFFB,DGKA,DHDDS,DHFR,DLGAP5,DNAJA1,DRG1,DSCC1,EBP,EFCAB11,EGFR,EIF4A2,ENC1,EP300,EPAS1,EPHB2,F12,FEN1,FKBP1A,FLCN,FSCN1,GDF15,GGH,GINS2,GJA1,GLRX2,GLRX3,G…	169
Genetic Disorder	colon cancer	4.11E-15	ABCA5,ABCC3,ACLY,ACOT7,ADSL,AHCY,AKT1,AKT3 (includes EG:10000),ANTXR1,ANXA11,ANXA4,APOC1,ARHGDIA,AURKA,BAX,BRAF,C12orf48,C17orf81,C1orf63,C20orf27,CALD1,CCNA2,CCNB2,CDK4,CDKN1A,CDKN3,CENPA,CLDN1,CLDN4,CLU,CNNM2,COL6A2,CRIP1,CRYL1,CTSB,CXCL1,DBI,DFFB,DGKA,DHDDS,DHFR,DLGAP5,DNAJA1,DRG1,DSCC1,EBP,EFCAB11,EGFR,EIF4A2,ENC1,EP300,EPAS1,EPHB2,F12,FEN1,FKBP1A,FLCN,FSCN1,GDF15,GGH,GINS2,GJA1,GLRX2,GLRX3,G…	169
Cancer	tumor	4.61E-15	ABCA5,ABCC3,ABCC4 (includes EG:10257),ABCG2,ABR,ACAT1,ACLY,ACOT7,ACTR10,ACVR2A,ACY1,ADA,ADORA2B,ADRB2,ADSL,AGPAT2,AGR2,AIM1 (includes EG:11630),AIP,AK2,AKAP12,AKAP8L,AKT1,AKT3 (includes EG:10000),ALDH1B1,ALDOA,AMACR,ANP32A,ANTXR1,ANXA1,ANXA2,ANXA4,ANXA5,AP2S1,APOE,AREG,ARFGEF1,ARFGEF2,ARHGDIA,ARIH2,ARL4C,ARL4D,ARPC5,ASH2L,ASPH,ASPSCR1,ASS1,ATF2,ATIC,ATP1A1,ATP1B1,ATP5J,ATP8B1,AURKA,AURKB,AXL,BAD,…	617
Cancer	primary tumor	1.08E-14	ABCA5,ABCC3,ABCC4 (includes EG:10257),ABCG2,ABR,ACAT1,ACLY,ACOT7,ACTR10,ACVR2A,ACY1,ADA,ADORA2B,ADRB2,ADSL,AGPAT2,AGR2,AIM1 (includes EG:11630),AIP,AK2,AKAP12,AKAP8L,AKT1,AKT3 (includes EG:10000),ALDH1B1,ALDOA,AMACR,ANTXR1,ANXA1,ANXA2,ANXA4,ANXA5,AP2S1,APOE,AREG,ARFGEF1,ARFGEF2,ARHGDIA,ARIH2,ARL4C,ARL4D,ARPC5,ASH2L,ASPH,ASPSCR1,ASS1,ATF2,ATIC,ATP1A1,ATP1B1,ATP5J,ATP8B1,AURKA,AURKB,AXL,BAD,BAG1,BA…	606
Cancer	malignant tumor	1.56E-13	ABCA5,ABCC3,ABCC4 (includes EG:10257),ABCG2,ABR,ACAT1,ACLY,ACOT7,ACTR10,ACVR2A,ACY1,ADA,ADORA2B,ADRB2,ADSL,AGPAT2,AGR2,AIM1 (includes EG:11630),AK2,AKAP12,AKAP8L,AKT1,AKT3 (includes EG:10000),ALDH1B1,ALDOA,AMACR,ANTXR1,ANXA1,ANXA2,ANXA4,AP2S1,APOE,AREG,ARFGEF1,ARFGEF2,ARHGDIA,ARIH2,ARL4C,ARL4D,ARPC5,ASH2L,ASPH,ASPSCR1,ASS1,ATF2,ATIC,ATP1A1,ATP1B1,ATP5J,ATP8B1,AURKA,AURKB,AXL,BAD,BAG1,BAT2D1,BAX,B…	586
Cancer	colon tumor	1.58E-13	ACLY,ACOT7,AKT1,AKT3 (includes EG:10000),ANTXR1,ANXA4,ARHGDIA,AURKA,C12orf48,C20orf27,CCNA2,CDK4,CLU,DBI,DFFB,DHFR,DNAJA1,DSCC1,EBP,EFCAB11,F12,FEN1,FSCN1,GDF15,GINS2,GJA1,GLRX2,GMNN,LGR4,LRP8,MAP2K2,MCM4,NF1 (includes EG:18015),NQO1,PDPK1,PLEK2,PPARG,PPIH,PPPDE1,PTMA (includes EG:5757),RNASEH2A,SDF2L1,SNRNP25,SPC25,SQLE,STRA13,TCP1,TEAD4,TFRC,TK1,TMEM97,TRAPPC2L,TRIP13,TUBB,TUBB2A,TUBB3,TUBG1,TY…	61
Gastrointestinal Disease	colon tumor	1.58E-13	ACLY,ACOT7,AKT1,AKT3 (includes EG:10000),ANTXR1,ANXA4,ARHGDIA,AURKA,C12orf48,C20orf27,CCNA2,CDK4,CLU,DBI,DFFB,DHFR,DNAJA1,DSCC1,EBP,EFCAB11,F12,FEN1,FSCN1,GDF15,GINS2,GJA1,GLRX2,GMNN,LGR4,LRP8,MAP2K2,MCM4,NF1 (includes EG:18015),NQO1,PDPK1,PLEK2,PPARG,PPIH,PPPDE1,PTMA (includes EG:5757),RNASEH2A,SDF2L1,SNRNP25,SPC25,SQLE,STRA13,TCP1,TEAD4,TFRC,TK1,TMEM97,TRAPPC2L,TRIP13,TUBB,TUBB2A,TUBB3,TUBG1,TY…	61
Genetic Disorder	colon tumor	1.58E-13	ACLY,ACOT7,AKT1,AKT3 (includes EG:10000),ANTXR1,ANXA4,ARHGDIA,AURKA,C12orf48,C20orf27,CCNA2,CDK4,CLU,DBI,DFFB,DHFR,DNAJA1,DSCC1,EBP,EFCAB11,F12,FEN1,FSCN1,GDF15,GINS2,GJA1,GLRX2,GMNN,LGR4,LRP8,MAP2K2,MCM4,NF1 (includes EG:18015),NQO1,PDPK1,PLEK2,PPARG,PPIH,PPPDE1,PTMA (includes EG:5757),RNASEH2A,SDF2L1,SNRNP25,SPC25,SQLE,STRA13,TCP1,TEAD4,TFRC,TK1,TMEM97,TRAPPC2L,TRIP13,TUBB,TUBB2A,TUBB3,TUBG1,TY…	61
Cancer	carcinoma	3.51E-13	ABCA5,ABCC3,ABCC4 (includes EG:10257),ACAT1,ACLY,ACOT7,ACTR10,ACVR2A,ACY1,ADRB2,ADSL,AGPAT2,AGR2,AIM1 (includes EG:11630),AKT1,AKT3 (includes EG:10000),ALDH1B1,ALDOA,AMACR,ANTXR1,ANXA1,ANXA2,ANXA4,APOE,AREG,ARFGEF1,ARHGDIA,ARL4C,ARPC5,ASH2L,ASPH,ASS1,ATF2,ATIC,ATP1B1,ATP5J,ATP8B1,AURKA,AXL,BAD,BAG1,BAX,BHLHE40,BIRC5,BMPR2,BRAF,C11ORF9,C12orf48,C13orf15,C19orf2,C20orf27,C4B (includes others),CANX,…	434
Cell Cycle	cell stage	4.13E-13	AATF,ACVR1B,AGK,AKAP8,AKAP9,AMACR,ANKS1A,APOE,ARRB1,ATF2,AURKA,AURKB,AXL,BAD,BHLHE40,BIRC5,BMP6,BRAF,BRCA1,BRCC3,BRD4,BRE,BUB1 (includes EG:100307076),C13orf15,CAMKK2,CCNA2,CCNB1,CCNB1IP1,CCND1,CCND3,CCNE1,CCNE2,CCNG2,CD44,CDC20,CDC25B,CDC25C,CDC27,CDC42,CDC7,CDK13,CDK2AP1,CDK4,CDK5RAP3,CDKN1A,CDKN1C,CDKN2C,CDKN3,CDT1,CEBPD,CENPF,CENPI,CHEK1,CHEK2,CHFR,COPS2,CREBBP,CSE1L,CSF1,CSNK2B,CUL1,CUL2,CUL…	223
DNA Replication, Recombination, and Repair	modification of DNA	4.51E-13	APEX1,ASF1A,ATRX,BCL2L1,BRCA1,BRCC3,BRE,CBX5,CDKN1A,CSNK1D,DDB2,DNMT3A,DNMT3B,ERCC1,ERCC3,ERCC8,FANCA,FEN1,FOS,FTH1,GTF2H1,GTF2H4,HINFP,HMGA1,HMGB1 (includes EG:3146),IGHMBP2,LIG1,LIG4,MBD4,MCM2,MCM4,MCM6,MCM7,MGMT,MPG,MSH2,MSH3 (includes EG:17686),MSH6,NBN,NHEJ1,NTHL1,OGG1,PARP1,PCNA,PNKP,POLA1,POLB,POLE2,POLQ,PRPF19,PURA,RAD1,RAD17 (includes EG:19356),RAD50,RAD51,RAD51C,RAD54B,RAD9A,RARA,RB1,RB…	92
Cancer	colon carcinoma	5.03E-13	ACLY,ACOT7,ANTXR1,ANXA4,ARHGDIA,C12orf48,C20orf27,CCNA2,CDK4,CLU,DBI,DFFB,DHFR,DNAJA1,DSCC1,EBP,EFCAB11,F12,FEN1,FSCN1,GINS2,GJA1,GLRX2,GMNN,LGR4,LRP8,MAP2K2,MCM4,NF1 (includes EG:18015),NQO1,PDPK1,PLEK2,PPARG,PPIH,PPPDE1,PTMA (includes EG:5757),RNASEH2A,SDF2L1,SNRNP25,SPC25,SQLE,STRA13,TCP1,TEAD4,TFRC,TK1,TMEM97,TRAPPC2L,TRIP13,TUBB,TUBB2A,TUBB3,TUBG1,TYMS,VRK1,YWHAE,ZNF24 (includes EG:7572)	57
Gastrointestinal Disease	colon carcinoma	5.03E-13	ACLY,ACOT7,ANTXR1,ANXA4,ARHGDIA,C12orf48,C20orf27,CCNA2,CDK4,CLU,DBI,DFFB,DHFR,DNAJA1,DSCC1,EBP,EFCAB11,F12,FEN1,FSCN1,GINS2,GJA1,GLRX2,GMNN,LGR4,LRP8,MAP2K2,MCM4,NF1 (includes EG:18015),NQO1,PDPK1,PLEK2,PPARG,PPIH,PPPDE1,PTMA (includes EG:5757),RNASEH2A,SDF2L1,SNRNP25,SPC25,SQLE,STRA13,TCP1,TEAD4,TFRC,TK1,TMEM97,TRAPPC2L,TRIP13,TUBB,TUBB2A,TUBB3,TUBG1,TYMS,VRK1,YWHAE,ZNF24 (includes EG:7572)	57
Genetic Disorder	colon carcinoma	5.03E-13	ACLY,ACOT7,ANTXR1,ANXA4,ARHGDIA,C12orf48,C20orf27,CCNA2,CDK4,CLU,DBI,DFFB,DHFR,DNAJA1,DSCC1,EBP,EFCAB11,F12,FEN1,FSCN1,GINS2,GJA1,GLRX2,GMNN,LGR4,LRP8,MAP2K2,MCM4,NF1 (includes EG:18015),NQO1,PDPK1,PLEK2,PPARG,PPIH,PPPDE1,PTMA (includes EG:5757),RNASEH2A,SDF2L1,SNRNP25,SPC25,SQLE,STRA13,TCP1,TEAD4,TFRC,TK1,TMEM97,TRAPPC2L,TRIP13,TUBB,TUBB2A,TUBB3,TUBG1,TYMS,VRK1,YWHAE,ZNF24 (includes EG:7572)	57
Cell Cycle	cell division process of eukaryotic cells	1.52E-12	AATF,AGK,AKAP9,AMACR,ANKS1A,APBB2,APOE,ARNTL2,ARRB1,ATF2,AURKA,AURKB,AXL,BAD,BAX,BCL6,BHLHE40,BIRC5,BMP6,BRAF,BRCA1,BRD4,BTRC,C13orf15,CAMKK2,CAV1,CCNA2,CCNB1,CCNB1IP1,CCND1,CCND3,CCNE1,CCNE2,CCNG2,CD320,CD44,CDC25B,CDC25C,CDC27,CDC42,CDC7,CDK4,CDK5RAP3,CDKN1A,CDKN1C,CDKN2C,CEBPD,CENPI,CHEK1,CHEK2,CHFR,COL1A1,COPS2,CSE1L,CSF1,CSNK2A2,CSNK2B,CYLD,CYP1B1,DARS,DLGAP5,DNAJB4,DUSP1,E2F1,EDN1,EGFR,EIF4…	197
Cell Cycle	cell division process of cell lines	2.79E-12	AATF,AGK,AKAP9,AMACR,ANKS1A,APBB2,ARNTL2,ARRB1,AURKA,AURKB,AXL,BAD,BAX,BCL6,BHLHE40,BIRC5,BRAF,BRCA1,BRD4,BTRC,CAMKK2,CAV1,CCNA2,CCNB1,CCND1,CCND3,CCNE1,CCNG2,CD44,CDC25B,CDC25C,CDC27,CDC42,CDC7,CDK4,CDK5RAP3,CDKN1A,CDKN1C,CDKN2C,CEBPD,CENPI,CHEK1,CHEK2,CHFR,COPS2,CSE1L,CSF1,CSNK2A2,CSNK2B,CYLD,CYP1B1,DARS,DLGAP5,DNAJB4,DUSP1,E2F1,EGFR,EIF4E,ELAVL1,EP300,EP400,ESRRA,FANCA,FGFR1,FIS1,FOXM1,FOXO3,G…	173
DNA Replication, Recombination, and Repair	repair of DNA	3.44E-12	APEX1,ASF1A,ATRX,BCL2L1,BRCA1,BRCC3,BRE,CDKN1A,CSNK1D,DDB2,ERCC1,ERCC3,ERCC8,FANCA,FEN1,GTF2H1,GTF2H4,HINFP,HMGA1,HMGB1 (includes EG:3146),IGHMBP2,LIG1,LIG4,MGMT,MPG,MSH2,MSH3 (includes EG:17686),MSH6,NBN,NHEJ1,NTHL1,OGG1,PARP1,PCNA,PNKP,POLA1,POLB,POLE2,POLQ,PRPF19,RAD1,RAD17 (includes EG:19356),RAD50,RAD51,RAD51C,RAD54B,RAD9A,RARA,RBBP8,RECQL,RECQL4,RECQL5,REV1 (includes EG:316344),RNF8,RPA1,RP…	78
Cancer	colorectal carcinoma	5.73E-12	ACLY,ACOT7,ACVR2A,ANTXR1,ANXA4,ARHGDIA,BRAF,C12orf48,C20orf27,CCNA2,CDK4,CLU,CXCL1,DBI,DDX17,DFFB,DHFR,DNAJA1,DSCC1,EBP,EFCAB11,EGFR,F12,FEN1,FSCN1,GINS2,GJA1,GLRX2,GMNN,KRAS,LGR4,LRP8,MAP2K2,MCM4,MGMT,MSH2,NDUFC2,NF1 (includes EG:18015),NQO1,PDPK1,PLAU,PLEK2,POLB,PPARG,PPIH,PPP3CB,PPPDE1,PTEN,PTMA (includes EG:5757),RNASEH2A,SDF2L1,SERPINE1,SMAD2,SNRNP25,SPC25,SQLE,STRA13,TCP1,TEAD4,TFRC,TK1,TME…	79
Cancer	colorectal cancer	1.10E-11	ABCA5,ABCC3,ACLY,ACOT7,ADSL,AHCY,AIM1 (includes EG:11630),AKT1,AKT3 (includes EG:10000),ANPEP,ANTXR1,ANXA11,ANXA4,APOC1,AREG,ARHGDIA,AURKA,B4GALNT1,BAX,BEX4,BIRC5,BRAF,C10orf116,C12orf24,C12orf48,C17orf81,C1orf63,C20orf27,C9orf167,CACNA1G,CALD1,CAPG,CAV1,CCL2,CCNA2,CCNB2,CD24,CD9,CDH2,CDK4,CDKN1A,CDKN2C,CDKN3,CEBPD,CENPA,CENPF,CLDN1,CLDN4,CLK4,CLU,CNNM2,COL6A2,CPT1B,CRABP2,CRIP1,CRYL1,CSDE1,CTSB,…	279
Gastrointestinal Disease	colorectal cancer	1.10E-11	ABCA5,ABCC3,ACLY,ACOT7,ADSL,AHCY,AIM1 (includes EG:11630),AKT1,AKT3 (includes EG:10000),ANPEP,ANTXR1,ANXA11,ANXA4,APOC1,AREG,ARHGDIA,AURKA,B4GALNT1,BAX,BEX4,BIRC5,BRAF,C10orf116,C12orf24,C12orf48,C17orf81,C1orf63,C20orf27,C9orf167,CACNA1G,CALD1,CAPG,CAV1,CCL2,CCNA2,CCNB2,CD24,CD9,CDH2,CDK4,CDKN1A,CDKN2C,CDKN3,CEBPD,CENPA,CENPF,CLDN1,CLDN4,CLK4,CLU,CNNM2,COL6A2,CPT1B,CRABP2,CRIP1,CRYL1,CSDE1,CTSB,…	279
Cancer	digestive organ tumor	3.35E-11	ACLY,ACOT7,ACVR2A,ACY1,ADORA2B,ADSL,AKT1,AKT3 (includes EG:10000),ANTXR1,ANXA1,ANXA2,ANXA4,APOE,ARHGDIA,ARPC5,ATIC,ATP5J,AURKA,AXL,BAG1,BAX,BRAF,C12orf48,C20orf27,CANX,CASP3,CASP4,CASP8,CCNA2,CD59 (includes EG:25407),CDK10,CDK4,CDK5,CDKN1A,CDKN3,CLU,COL1A1,CREBBP,CTSD,CTTN,CUGBP1,DBI,DDX39B,DFFB,DHFR,DNAJA1,DSCC1,DSTN,EBP,EFCAB11,EGFR,EIF4E,EPOR,EPS15,EZR,F12,FEN1,FSCN1,GABBR1,GAD1 (includes EG:1…	189
Gastrointestinal Disease	digestive organ tumor	3.35E-11	ACLY,ACOT7,ACVR2A,ACY1,ADORA2B,ADSL,AKT1,AKT3 (includes EG:10000),ANTXR1,ANXA1,ANXA2,ANXA4,APOE,ARHGDIA,ARPC5,ATIC,ATP5J,AURKA,AXL,BAG1,BAX,BRAF,C12orf48,C20orf27,CANX,CASP3,CASP4,CASP8,CCNA2,CD59 (includes EG:25407),CDK10,CDK4,CDK5,CDKN1A,CDKN3,CLU,COL1A1,CREBBP,CTSD,CTTN,CUGBP1,DBI,DDX39B,DFFB,DHFR,DNAJA1,DSCC1,DSTN,EBP,EFCAB11,EGFR,EIF4E,EPOR,EPS15,EZR,F12,FEN1,FSCN1,GABBR1,GAD1 (includes EG:1…	189
Cancer	colorectal tumor	3.53E-11	ACLY,ACOT7,AKT1,AKT3 (includes EG:10000),ANTXR1,ANXA4,ARHGDIA,AURKA,C12orf48,C20orf27,CCNA2,CDK4,CLU,DBI,DFFB,DHFR,DNAJA1,DSCC1,EBP,EFCAB11,EGFR,F12,FEN1,FSCN1,GDF15,GINS2,GJA1,GLRX2,GMNN,LGR4,LRP8,MAP2K2,MCM4,NF1 (includes EG:18015),NQO1,PDPK1,PLEK2,PPARG,PPIH,PPPDE1,PTMA (includes EG:5757),RNASEH2A,SDF2L1,SNRNP25,SPC25,SQLE,STRA13,TCP1,TEAD4,TFRC,TGFB2,TK1,TMEM97,TRAPPC2L,TRIP13,TUBA1A,TUBA1C,T…	68
Gastrointestinal Disease	colorectal tumor	3.53E-11	ACLY,ACOT7,AKT1,AKT3 (includes EG:10000),ANTXR1,ANXA4,ARHGDIA,AURKA,C12orf48,C20orf27,CCNA2,CDK4,CLU,DBI,DFFB,DHFR,DNAJA1,DSCC1,EBP,EFCAB11,EGFR,F12,FEN1,FSCN1,GDF15,GINS2,GJA1,GLRX2,GMNN,LGR4,LRP8,MAP2K2,MCM4,NF1 (includes EG:18015),NQO1,PDPK1,PLEK2,PPARG,PPIH,PPPDE1,PTMA (includes EG:5757),RNASEH2A,SDF2L1,SNRNP25,SPC25,SQLE,STRA13,TCP1,TEAD4,TFRC,TGFB2,TK1,TMEM97,TRAPPC2L,TRIP13,TUBA1A,TUBA1C,T…	68
Cell Cycle	cell division process of tumor cell lines	4.99E-11	AATF,AGK,AKAP9,AMACR,APBB2,ARRB1,AURKA,AXL,BAD,BAX,BCL6,BHLHE40,BIRC5,BRAF,BRCA1,BRD4,CAMKK2,CAV1,CCNA2,CCNB1,CCND1,CCND3,CCNE1,CCNG2,CD44,CDC25B,CDC25C,CDC27,CDC42,CDC7,CDK4,CDK5RAP3,CDKN1A,CDKN1C,CDKN2C,CEBPD,CENPI,CHEK1,CHEK2,CHFR,COPS2,CSE1L,CSNK2A2,CYLD,CYP1B1,DARS,DLGAP5,DNAJB4,DUSP1,E2F1,EGFR,EIF4E,ELAVL1,EP300,ESRRA,FANCA,FIS1,FOXM1,FOXO3,GDF15,GMNN,GNAI2,GNAI3,GORASP2,GPS2,GRN,GSPT1,HDAC…	145
DNA Replication, Recombination, and Repair	metabolism of DNA	7.19E-11	ACIN1,AIFM1,AKAP8L,AP1AR,APEX1,APP,AREG,ASAH1,BAX,BCL2L1,BIRC5,BRCA1,BSG,CALR,CASP3,CASP9,CCNA2,CCNE1,CD40,CDC7,CDK2AP1,CDKN1A,CDT1,CHEK1,CLU,DFFB,DNASE2,DUSP1,DUT (includes EG:1854),E2F1,EREG,FAS,FOXM1,GMNN,GPX1 (includes EG:14775),GRN,HUWE1,IGF1R,IGFBP4,IGHMBP2,INHBA,ISG20,JUN,KIAA0101,KPNA2,KRT7,LIG4,MCL1,MCM2,MCM5,MCM7,NAP1L1,NBN,NF2,NRG1,NT5E,ORC1 (includes EG:18392),ORC3 (includes EG:23595)…	104
Cellular Movement	invasion of cells	4.65E-10	ADAM17,ADI1 (includes EG:104923),AGAP2,AKT1,AKT3 (includes EG:10000),AMD1,ANPEP,ANXA1,AREG,ARF6,ATF1,ATF3,AXL,BRAF,BSG,CALR,CASP3,CAV1,CBX5,CCL2,CCND1,CD151,CD24,CD44,CD9,CD97,CDH2,CHFR,CLDN4,CLU,CSPG4,CTSB,CTSD,CTTN,CYP1B1,DKK3,DNAJB4,DNMT3B,DOCK1,EGFR,ETS1,EZR,F2R,FABP5,FAS,FBLN1,FGFR1,FKBP1A,FOXM1,FSCN1,FXYD5,GBP1,GDF15,GEMIN2,GNA12,GPI,GRN,GSN,HAX1,HBP1,HMGA1,HMOX1,ID1,ID2,IGF1R,IGFBP2,IGHG1,…	131
Cell Cycle	cell stage of eukaryotic cells	5.21E-10	AATF,AGK,AKAP9,AMACR,ARRB1,ATF2,AURKA,AURKB,BAD,BHLHE40,BIRC5,BMP6,BRAF,BRCA1,BRD4,C13orf15,CAMKK2,CCNA2,CCNB1,CCNB1IP1,CCND1,CCND3,CCNE1,CCNE2,CCNG2,CD44,CDC25B,CDC25C,CDC42,CDC7,CDK4,CDK5RAP3,CDKN1A,CDKN1C,CEBPD,CENPI,CHEK1,CHEK2,CHFR,COPS2,CSE1L,CSF1,CSNK2B,CYLD,CYP1B1,DARS,DLGAP5,DUSP1,E2F1,EGFR,ELAVL1,EP300,EP400,ESRRA,FOXM1,GDF15,GMNN,GNAI2,GNAI3,GNB2L1,GORASP2,GPS2,GRN,GSPT1,HDAC4,HES1 (in…	143
Cell Death	cell viability of tumor cell lines	8.63E-10	ABCG2,ATF6,ATP5H (includes EG:10476),BAG1,BCL2A1,BCL2L1,BIRC5,CCNA2,CCNB1,CDH2,CDKN1A,CDKN1C,CFLAR,CHFR,CLN3 (includes EG:1201),CLU,DPP3,E2F1,FAS,FTH1,GDF15,GSTP1,HMOX1,IGF1R,MCL1,MDK,MET,NDUFA13,NRG1,NUP210,OGG1,PARP1,PLAU,PLD2,PRNP,S100A4,SETX,SFN,SLC19A1,SNRPE,SOCS1,SOCS3,SOD2,SQSTM1,STAT3,STX8,TNFAIP8,TP53,TYMP	49
Cell Cycle	cell stage of cell lines	1.01E-09	AATF,AGK,AKAP9,AMACR,ARRB1,AURKA,AURKB,BAD,BHLHE40,BIRC5,BRAF,BRCA1,BRD4,CAMKK2,CCNA2,CCNB1,CCND1,CCND3,CCNE1,CCNG2,CDC25B,CDC25C,CDC42,CDC7,CDK4,CDK5RAP3,CDKN1A,CDKN1C,CEBPD,CENPI,CHEK1,CHEK2,CHFR,COPS2,CSE1L,CSF1,CSNK2B,CYLD,CYP1B1,DARS,DLGAP5,DUSP1,E2F1,EGFR,ELAVL1,EP300,EP400,ESRRA,FOXM1,GDF15,GMNN,GNAI2,GNAI3,GNB2L1,GORASP2,GPS2,GRN,GSPT1,HDAC4,HES1 (includes EG:15205),HMGA1,HRAS,ID1,IGF2,KD…	129
Genetic Disorder	Huntington's disease	2.27E-09	ACAT1,ACTB,AHCY,AK1,AKT1,ALDH2,APOE,ARHGEF7,ARIH2,ARMCX3,ATP5C1,ATP5J,ATP5L,ATP5O,ATP6AP2,B3GNT1,B3GNT2,BAIAP2,BANP,BAX,BCL6,BHLHE40,C14ORF156,C4B (includes others),CAMKK2,CASP3,CASP8,CASP9,CCL5,CD44,CDK5,CDKN1C,CFLAR,CLU,COX5B,COX7B,COX7C (includes EG:1350),CPT1B,CX3CL1,CYC1,CYTH1,DHCR7,DKK3,DNAJB12,DNAJB2,DRD2,EIF3K,EML1,EPHB2,ETFB,F11R,F8A1,FAM117A,FAM173A,FBXW7,GBP1,GHITM,GJA1,GNB5,GPI,GPR107…	194
Neurological Disease	Huntington's disease	2.27E-09	ACAT1,ACTB,AHCY,AK1,AKT1,ALDH2,APOE,ARHGEF7,ARIH2,ARMCX3,ATP5C1,ATP5J,ATP5L,ATP5O,ATP6AP2,B3GNT1,B3GNT2,BAIAP2,BANP,BAX,BCL6,BHLHE40,C14ORF156,C4B (includes others),CAMKK2,CASP3,CASP8,CASP9,CCL5,CD44,CDK5,CDKN1C,CFLAR,CLU,COX5B,COX7B,COX7C (includes EG:1350),CPT1B,CX3CL1,CYC1,CYTH1,DHCR7,DKK3,DNAJB12,DNAJB2,DRD2,EIF3K,EML1,EPHB2,ETFB,F11R,F8A1,FAM117A,FAM173A,FBXW7,GBP1,GHITM,GJA1,GNB5,GPI,GPR107…	194
Skeletal and Muscular Disorders	Huntington's disease	2.27E-09	ACAT1,ACTB,AHCY,AK1,AKT1,ALDH2,APOE,ARHGEF7,ARIH2,ARMCX3,ATP5C1,ATP5J,ATP5L,ATP5O,ATP6AP2,B3GNT1,B3GNT2,BAIAP2,BANP,BAX,BCL6,BHLHE40,C14ORF156,C4B (includes others),CAMKK2,CASP3,CASP8,CASP9,CCL5,CD44,CDK5,CDKN1C,CFLAR,CLU,COX5B,COX7B,COX7C (includes EG:1350),CPT1B,CX3CL1,CYC1,CYTH1,DHCR7,DKK3,DNAJB12,DNAJB2,DRD2,EIF3K,EML1,EPHB2,ETFB,F11R,F8A1,FAM117A,FAM173A,FBXW7,GBP1,GHITM,GJA1,GNB5,GPI,GPR107…	194
Gene Expression	transactivation	3.76E-09	APBB1,APP,APPL1,ARID1A,ASCC1,ASXL1,ATF6,BAG1,BCL6,BRCA1,BTRC,C19orf2,CBY1,CCND3,CD40,CD44,CDC42,CDCA4,CEP350,CHD4,CREBBP,DUSP3,E2F1,E2F3,EDF1,EGR1,ELL,ENO1,EP300,ETS1,EWSR1,FHL2,FOS,FOXM1,FOXO1,GNB2,GTF2F1,GTF2H1,HMGB1 (includes EG:3146),HNRNPA1,HOXB7,HRAS,HTATIP2,ID3 (includes EG:15903),IGFBP2,IGFBP4,IL8,INHBA,IRF2,ITSN1,JUN,JUP,KLF13,LGALS1,MAPK14,MAPK8IP1,MAX,MAZ,MCM5,MED14,MLL,MSX2,MYBL2,NAP1…	125
DNA Replication, Recombination, and Repair	replication of DNA	3.77E-09	AKAP8L,AP1AR,AREG,BRCA1,CALR,CCNA2,CCNE1,CD40,CDC7,CDK2AP1,CDT1,CHEK1,CLU,DUT (includes EG:1854),E2F1,EREG,FOXM1,GMNN,HUWE1,IGF1R,IGHMBP2,KIAA0101,KRT7,MCM2,MCM5,MCM7,NAP1L1,NBN,NF2,ORC1 (includes EG:18392),ORC3 (includes EG:23595),ORC5 (includes EG:26429),ORC6 (includes EG:23594),PCNA,PDGFA,PDGFB,PDGFC,POLA1,POLB,POLD4,POLE,POLE2,POLE3,POLG2,POLM,PRIM1,PRKRA,PURA,RAD17 (includes EG:19356),RBL2,R…	67
Post-Translational Modification	modification of protein	3.87E-09	ABL2,ACVR2A,ADAM17,AGA,AKT1,ALG8,AMFR,APH1A,APP,ARL2,ATF6,ATG7,BACE2,BRCA1,BSG,CAND1,CCL5,CCND1,CCND3,CCNE1,CD40,CD47,CD55,CD9,CDK4,CLN3 (includes EG:1201),CREBBP,CSF1,CUL1,CUL2,DDB2,DMPK,DNAJA1,DNAJA4,DNAJB1,DNAJB2,DPM2,DUSP10,DUSP3,DUSP8,DZIP3,EGFR,ERCC8,ERO1L,ERO1LB,ERP29,F12,F2R,FBXL2,FBXO11,FBXO2,FBXW7,FGFR1,FKBP1A,FKBP4,FTH1,FXN,GGCX,GNB2L1,HSPA4,HSPBP1,HTT,HUWE1,ICMT,IGF1R,IGFBP3,IL6ST,ILK…	178
Cell Death	cell viability of cell lines	7.87E-09	ABCG2,ANTXR1,ATF6,ATP5H (includes EG:10476),BAG1,BAX,BCL2A1,BCL2L1,BIRC5,CCNA2,CCNB1,CDH2,CDK2AP1,CDKN1A,CDKN1C,CFLAR,CHFR,CLN3 (includes EG:1201),CLU,DPP3,E2F1,FAS,FTH1,GDF15,GSTP1,HMOX1,IGF1R,MCL1,MDK,MET,NDUFA13,NRG1,NUP210,OGG1,PARP1,PLAU,PLD2,PRDX6,PRNP,S100A4,SETX,SFN,SGPL1,SLC19A1,SNRPE,SOCS1,SOCS3,SOD2,SQSTM1,STAT3,STX8,TNFAIP3,TNFAIP8,TP53,TYMP	55
Cell Death	cell death of breast cancer cell lines	8.00E-09	ABCC4 (includes EG:10257),AKT1,ARHGDIA,ATF2,ATG7,BAD,BAG1,BAX,BCL2L1,BCL2L11,BID,BIRC3,BIRC5,BNIP3L,BRCA1,CASP3,CASP8,CASP9,CAV1,CCND1,CCND3,CD44,CDC42,CDKN1A,CFLAR,CLU,DNAJC15,DUSP1,E2F1,EGFR,EP300,ETS2,EXOC2,FAS,FBLN1,FOXO3,HINT1,HOXA1,HSPA1A,HSPB8,IGFBP3,ILK,ITGA2,ITGA6,ITGB3,ITGB4,ITGB5,JUN,KRT18,LGALS3,MAP3K5 (includes EG:4217),MAPK1,MAPK14,MCL1,MOAP1,MPG,MSH2,MUC1,NCOA3,NDUFA13,NOD1,NQO1,NR…	91
Cell Death	apoptosis of breast cancer cell lines	9.08E-09	AKT1,ARHGDIA,ATF2,ATG7,BAD,BAG1,BAX,BCL2L1,BCL2L11,BID,BIRC3,BIRC5,BNIP3L,BRCA1,CASP3,CASP8,CASP9,CAV1,CCND1,CCND3,CD44,CDKN1A,CFLAR,CLU,DUSP1,E2F1,EGFR,EP300,ETS2,EXOC2,FAS,FBLN1,FOXO3,HINT1,HOXA1,IGFBP3,ILK,ITGA2,ITGA6,ITGB3,ITGB4,ITGB5,JUN,KRT18,LGALS3,MAP3K5 (includes EG:4217),MAPK1,MAPK14,MCL1,MOAP1,MPG,MUC1,NCOA3,NDUFA13,NOD1,NQO1,NRG1,OAS3,PARP1,PHB (includes EG:5245),PINK1,PLK1,PLK2,PPARG…	82
Cellular Movement	invasion of cell lines	1.12E-08	ADAM17,ADI1 (includes EG:104923),AKT1,AKT3 (includes EG:10000),AMD1,ANXA1,AREG,ARF6,ATF1,ATF3,AXL,BRAF,BSG,CALR,CASP3,CAV1,CBX5,CD24,CD44,CD9,CD97,CHFR,CLDN4,CSPG4,CTSB,CTSD,CTTN,CYP1B1,DKK3,DNAJB4,DNMT3B,DOCK1,EGFR,EZR,FABP5,FAS,FBLN1,FGFR1,FOXM1,FSCN1,FXYD5,GDF15,GEMIN2,GPI,GRN,GSN,HAX1,HBP1,HMGA1,HMOX1,ID1,IGF1R,IGFBP2,IGHG1,IL8,ITGA3,ITGB3,ITGB4,JUP,LGR4,MARCKS,MET,MMP1 (includes EG:300339),M…	111
Cell Cycle	cell stage of tumor cell lines	1.17E-08	AATF,AGK,AKAP9,AMACR,ARRB1,AURKA,BAD,BHLHE40,BIRC5,BRAF,BRCA1,BRD4,CAMKK2,CCNA2,CCNB1,CCND1,CCND3,CCNE1,CCNG2,CDC25B,CDC25C,CDC42,CDC7,CDK4,CDK5RAP3,CDKN1A,CDKN1C,CEBPD,CENPI,CHEK1,CHEK2,CHFR,COPS2,CSE1L,CYLD,CYP1B1,DARS,DLGAP5,DUSP1,EGFR,ELAVL1,EP300,ESRRA,FOXM1,GDF15,GMNN,GNAI2,GNAI3,GORASP2,GPS2,GRN,GSPT1,HDAC4,HES1 (includes EG:15205),HMGA1,HRAS,IGF2,KIF20A,KIF4A,KIFC1,KRAS,L3MBTL,LGALS1,LGAL…	110
Cellular Movement	invasion of eukaryotic cells	1.30E-08	ADAM17,ADI1 (includes EG:104923),AGAP2,AKT1,AKT3 (includes EG:10000),AMD1,ANPEP,ANXA1,AREG,ARF6,ATF1,ATF3,AXL,BRAF,BSG,CALR,CASP3,CAV1,CBX5,CCL2,CCND1,CD151,CD24,CD44,CD9,CD97,CHFR,CLDN4,CLU,CSPG4,CTSB,CTSD,CTTN,CYP1B1,DKK3,DNAJB4,DNMT3B,DOCK1,EGFR,EZR,F2R,FABP5,FAS,FBLN1,FGFR1,FKBP1A,FOXM1,FSCN1,FXYD5,GBP1,GDF15,GEMIN2,GNA12,GPI,GRN,GSN,HAX1,HBP1,HMGA1,HMOX1,ID1,IGF1R,IGFBP2,IGHG1,IL8,INHBA,ITGA…	122
Cellular Growth and Proliferation	colony formation of cell lines	1.68E-08	AIFM1,ANXA7,BCL2L11,CADM1,CAV1,CCND1,CCNE1,CCNG2,CDKN1A,CHFR,CLDN4,CLU,CNOT7,CTSD,DCK,E2F1,EDN1,EGFR,EI24,ENO1,EPAS1,EREG,EWSR1,FBLN1,FOS,FOXO3,FXN,GRB2,GRN,HOXB7,HRAS,HSPA1A,IFIH1,IGF1R,IGFBP3,IGFBP4,IL6ST,IP6K2,ITGB4,KRAS,MAD1L1,MAD2L1,MDK,MST1R,NCOA3,NF1 (includes EG:18015),NOTCH1,NRG1,PBK,PHB (includes EG:5245),PIK3R1,PLA2G16,PRKAR1A,PTEN,RASSF1,RB1,RBL2,RCAN1,RHOC,RRM2,SALL2,SFN,SOD2,SPARC,T…	77
Cellular Growth and Proliferation	colony formation of tumor cell lines	1.95E-08	AIFM1,ANXA7,BCL2L11,CADM1,CAV1,CCNG2,CDKN1A,CLDN4,CLU,CNOT7,CTSD,E2F1,EDN1,EGFR,ENO1,EPAS1,FBLN1,FOS,FOXO3,FXN,GRB2,GRN,HOXB7,HSPA1A,IGF1R,IGFBP3,IGFBP4,IL6ST,IP6K2,ITGB4,KRAS,MAD1L1,MAD2L1,MDK,MST1R,NCOA3,NF1 (includes EG:18015),NOTCH1,NRG1,PBK,PHB (includes EG:5245),PLA2G16,PRKAR1A,PTEN,RASSF1,RB1,RBL2,RCAN1,RRM2,SALL2,SFN,SOD2,SPARC,TERT,TP53,TPD52,TRAF4,TRIT1,TSPYL2,TUSC2,UBTF,VEGFA,VEGFB (in…	64
Cellular Growth and Proliferation	colony formation of cells	2.05E-08	AIFM1,ANXA7,BAG1,BCL2L11,BIRC5,CADM1,CAV1,CCND1,CCNE1,CCNG2,CDKN1A,CHEK1,CHFR,CLDN4,CLU,CNOT7,CTSD,DCK,DYRK3,E2F1,EDN1,EGFR,EI24,EIF4EBP1,ENO1,EPAS1,EREG,EWSR1,FAS,FBLN1,FOS,FOXO3,FXN,GRB2,GRN,HOXB7,HRAS,HSPA1A,IFIH1,IGF1R,IGFBP3,IGFBP4,IL11,IL6ST,IP6K2,ITGB4,KRAS,LAPTM4B,MAD1L1,MAD2L1,MAPK14,MDK,MST1R,NCOA3,NF1 (includes EG:18015),NOTCH1,NRG1,PBK,PHB (includes EG:5245),PHLDA1,PIK3R1,PIN1,PLA2G16…	95
Cell Death	apoptosis of cervical cancer cell lines	2.24E-08	AIFM1,AKT1,BAD,BAG1,BAX,BCL2L1,BCL2L11,BID,BIRC5,CASP3,CASP4,CASP8,CASP8AP2,CCND3,CDC20,CDC7,CDKN1A,CDKN2C,COX5A (includes EG:12858),CSNK2A2,EGFR,ELAVL1,EXOC2,FAS,G0S2,HDAC4,IMMT,IRF1,ITPK1,JUN,LCMT1,MADD,MAP3K5 (includes EG:4217),MAPK1,MAPK14,MAPKAP1,MCL1,MSX1,MUC1,NME1,NOL3,PARVA,PCBP2,PDPK1,PIK3CA,PINK1,PLK1,PLSCR3,PMAIP1,POT1,PPP2R2A,PRKRA,PRPF19,PTMA (includes EG:5757),RASA1,RASSF1,REL,RPA1,…	71
Cell Death	cell death of cervical cancer cell lines	2.74E-08	AIFM1,AKT1,BAD,BAG1,BAX,BCL2A1,BCL2L1,BCL2L11,BID,BIRC5,CASP3,CASP4,CASP8,CASP8AP2,CCND3,CDC20,CDC7,CDKN1A,CDKN2C,CHEK1,COX5A (includes EG:12858),CSNK2A2,CTSB,EGFR,ELAVL1,EXOC2,FAS,G0S2,HDAC4,IMMT,IRF1,ITPK1,JUN,KRT18,LCMT1,MAD2L1,MADD,MAP3K11,MAP3K5 (includes EG:4217),MAPK1,MAPK14,MAPKAP1,MCL1,MSX1,MUC1,NME1,NOL3,PARVA,PCBP2,PDPK1,PIK3CA,PINK1,PLK1,PLSCR3,PMAIP1,POT1,PPP2R2A,PRDX2,PRKRA,PRPF19,P…	84
Cellular Growth and Proliferation	proliferation of cells	3.24E-08	AATF,ACP1 (includes EG:11431),ADAM17,AGK,AKT1,AKT3 (includes EG:10000),AMACR,AMD1,ANXA1,APOE,APP,APPL1,AREG,ARL2BP,ATP5A1,ATP6AP1,ATPIF1,AURKA,AXL,BAD,BAX,BCL2A1,BCL2L1,BCL6,BID,BIN1,BIRC5,BLZF1,BMP6,BMPR2,BRAF,BRCA1,BSG,BUB1 (includes EG:100307076),C1QBP,C6orf108,CACNA1G,CADM1,CALR,CAPN1,CAPN2,CAPNS1,CAPRIN1,CASP8,CAV1,CAV2,CBFA2T2,CCL2,CCL20,CCL5,CCND1,CCND3,CCNE1,CCNE2,CCNG2,CD24,CD40,CD44,CD4…	406
Cell Cycle	cell division process of chromosomes	3.44E-08	AKAP9,AURKA,AURKB,BIRC5,BRCA1,CCNA2,CCNB1,CCNB2,CDC42,CDKN1A,CHFR,EDN1,EGFR,ESPL1,GPSM2,HDAC4,HJURP,INCENP,IRF2,KIF4A,MAD2L1,MIS12,NCAPD2,NCAPD3,NCAPH,NDC80,NDEL1,NINL,PMF1,RIOK3,SKA1,SMC2,SMC4,STMN1,TACC3,TAP2,TERT,TOP2A,TP53,TPX2,UBE2B,XRCC5	42
Cancer	leiomyoma	3.62E-08	AK2,AKAP8L,ALDH1B1,ALDOA,AP2S1,ARFGEF2,ARIH2,ARL4D,ASH2L,AURKB,BAT2D1,CD24,CD97,CDC7,CNP,CRABP2,CTSC,CYBA,CYP1B1,DOK1,DR1,DST,DUSP1,DYRK2,EGFR,EIF4EBP1,ERAL1,EZH1,FAS,FBLN1,FGFR1,FOS,FTH1,GABBR1,GNG11,GRB2,HAUS3,HNMT,HSD17B10,IFIH1,IFIT1,IFIT3,IGF1R,IGF2,IQGAP1,ISOC1,JUN,LGR4,LIFR,LTBP1,LTN1,LYN,MAPK1,MAU2,MAX,MDH1,MEST,MET,MFAP3L,MICALL1,MLX,MMP2,MPHOSPH8,MST1R,MTHFD2,MYL6,NDUFS7,NOL7,NSL1,PCNA,…	110
Cell Death	cell viability	3.92E-08	ABCG2,ANTXR1,APP,ATF6,ATP5H (includes EG:10476),BAG1,BAX,BCL2A1,BCL2L1,BIRC5,CCNA2,CCNB1,CDC7,CDH2,CDK2AP1,CDKN1A,CDKN1C,CFLAR,CHFR,CLN3 (includes EG:1201),CLU,DPP3,E2F1,FAS,FTH1,GDF15,GSTP1,HMOX1,IGF1R,IGFBP3,LIF,MCL1,MDK,MET,MVP,NDC80,NDUFA13,NRG1,NUP210,OGG1,PARP1,PLAU,PLD2,PRDX6,PRNP,S100A4,SETX,SFN,SGPL1,SLC19A1,SND1,SNRPE,SOCS1,SOCS3,SOD2,SQSTM1,STAT3,STMN1,STX8,TAF1B,TNFAIP3,TNFAIP8,TP53,T…	65
Cell Cycle	arrest in cell division process	4.35E-08	AATF,AGK,AKAP9,AMACR,ATF2,AURKA,AURKB,BHLHE40,BIRC5,BRAF,BRCA1,BTRC,BUB1 (includes EG:100307076),CALR,CAMKK2,CAV1,CCNA2,CCNB1,CCND1,CCND3,CCNE1,CD44,CDC123,CDC20,CDC25B,CDC25C,CDC7,CDK4,CDK5RAP3,CDKN1A,CDKN1C,CDKN2C,CDKN3,CEBPD,CENPI,CHEK1,CHEK2,CHFR,COL1A1,CSE1L,CUL1,CUL2,CUL3,CYP1B1,DLGAP5,DUSP1,E2F1,EGFR,EIF4E,EP300,EP400,FOXM1,FOXO3,GDF15,GPS2,GSPT1,HDAC4,HRAS,IGF2,IL8,ING1,INHBA,ITGA2,KDM5B,…	119
Cell Death	cell viability of eukaryotic cells	9.71E-08	ABCG2,ANTXR1,APP,ATF6,ATP5H (includes EG:10476),BAG1,BAX,BCL2A1,BCL2L1,BIRC5,CCNA2,CCNB1,CDH2,CDK2AP1,CDKN1A,CDKN1C,CFLAR,CHFR,CLN3 (includes EG:1201),CLU,DPP3,E2F1,FAS,FTH1,GDF15,GSTP1,HMOX1,IGF1R,IGFBP3,LIF,MCL1,MDK,MET,MVP,NDUFA13,NRG1,NUP210,OGG1,PARP1,PLAU,PLD2,PRDX6,PRNP,S100A4,SETX,SFN,SGPL1,SLC19A1,SNRPE,SOCS1,SOCS3,SOD2,SQSTM1,STAT3,STX8,TAF1B,TNFAIP3,TNFAIP8,TP53,TYMP,VEGFA	61
Cell Cycle	interphase of eukaryotic cells	1.10E-07	AATF,AGK,AMACR,ARRB1,ATF2,BAD,BHLHE40,BRAF,BRCA1,C13orf15,CAMKK2,CCNA2,CCNB1,CCND1,CCND3,CCNE1,CCNE2,CCNG2,CD44,CDC25B,CDC25C,CDC7,CDK4,CDK5RAP3,CDKN1A,CDKN1C,CEBPD,CHEK1,CHEK2,COPS2,CSE1L,CSF1,CSNK2B,CYP1B1,DARS,DUSP1,E2F1,EGFR,ELAVL1,EP300,EP400,ESRRA,FOXM1,GDF15,GMNN,GNB2L1,GORASP2,GPS2,GSPT1,HES1 (includes EG:15205),HMGA1,HRAS,ID1,ID2,ID3 (includes EG:15903),IGF2,KDM5B,KRAS,LGALS1,LGALS3,LMNA…	105
Cellular Growth and Proliferation	proliferation of cell lines	1.25E-07	AATF,AGK,AKT1,AKT3 (includes EG:10000),AMACR,AMD1,ANXA1,AREG,ARL2BP,AURKA,AXL,BAD,BAX,BCL2L1,BCL6,BID,BIRC5,BRAF,BRCA1,CACNA1G,CAPRIN1,CASP8,CAV1,CAV2,CCL2,CCND1,CCND3,CCNE1,CCNE2,CCNG2,CD24,CD40,CD44,CD9,CDC25B,CDK2AP1,CDK5,CDKN1A,CENPB,CHEK1,CLU,COL18A1,COL1A1,CSF1,CTSB,CXCL1,CYP1B1,DCK,DDR1,DDX17,DGKA,DICER1,DMTF1,DNAJB4,E2F1,EED,EGFR,EGR1,ELAVL1,ENG,EP300,EPOR,ERCC1,ETS2,EZH2,F12,F2R,F2RL1,FA…	222
Cellular Movement	invasion of tumor cell lines	1.47E-07	ADAM17,ADI1 (includes EG:104923),AKT1,AKT3 (includes EG:10000),ANXA1,ARF6,ATF1,ATF3,AXL,BRAF,BSG,CALR,CASP3,CAV1,CBX5,CD24,CD44,CD9,CD97,CLDN4,CSPG4,CTSB,CTSD,CTTN,CYP1B1,DKK3,DNAJB4,DNMT3B,DOCK1,EGFR,EZR,FABP5,FAS,FBLN1,FGFR1,FOXM1,FXYD5,GDF15,GPI,GRN,HAX1,HBP1,HMGA1,HMOX1,ID1,IGF1R,IGFBP2,IL8,ITGA3,ITGB3,ITGB4,LGR4,MARCKS,MET,MMP1 (includes EG:300339),MMP16,MMP2,MST1R,MUC1,NCOA3,NES,NFAT5,NME1,…	99
Cellular Growth and Proliferation	colony formation of eukaryotic cells	1.53E-07	AIFM1,ANXA7,BCL2L11,CADM1,CAV1,CCND1,CCNE1,CCNG2,CDKN1A,CHFR,CLDN4,CLU,CNOT7,CTSD,DCK,DYRK3,E2F1,EDN1,EGFR,EI24,EIF4EBP1,ENO1,EPAS1,EREG,EWSR1,FAS,FBLN1,FOS,FOXO3,FXN,GRB2,GRN,HOXB7,HRAS,HSPA1A,IFIH1,IGF1R,IGFBP3,IGFBP4,IL11,IL6ST,IP6K2,ITGB4,KRAS,MAD1L1,MAD2L1,MAPK14,MDK,MST1R,NCOA3,NF1 (includes EG:18015),NOTCH1,NRG1,PBK,PHB (includes EG:5245),PIK3R1,PIN1,PLA2G16,PRKAR1A,PTEN,RASSF1,RB1,RBL2,RC…	87
Cell Cycle	senescence of cells	1.62E-07	BHLHE40,BRCA1,BUB1 (includes EG:100307076),CDK4,CDKN1A,CDKN1C,CSNK2A2,DUSP1,EP300,EREG,HJURP,HRAS,HSPA1A,ID1,ING1,KRAS,MAPK14,MORC3,NAMPT,NPM1 (includes EG:4869),POT1,RB1,RBL2,RUNX1,SMARCB1,TCF3,TERT,TP53,VEGFA,WRN (includes EG:7486)	30
Cancer	benign tumor	1.77E-07	ACAT1,AIP,AK2,AKAP8L,ALDH1B1,ALDOA,ANXA5,AP2S1,ARFGEF2,ARIH2,ARL4D,ASH2L,ATP1A1,AURKB,BAT2D1,BRAF,CALR,CD24,CD97,CDC7,CLU,CNP,CRABP2,CTSB,CTSC,CYBA,CYP1B1,DDX17,DHFR,DOK1,DR1,DRD2,DST,DUSP1,DYRK2,EGFR,EIF4EBP1,ERAL1,EZH1,FAS,FBLN1,FGFR1,FOS,FTH1,GABBR1,GAL,GNG11,GRB2,GSTP1,HAUS3,HNMT,HSD17B10,IFIH1,IFIT1,IFIT3,IFNAR2,IGF1R,IGF2,IQGAP1,ISOC1,JUN,KRAS,KRIT1,LGR4,LIFR,LTBP1,LTN1,LYN,MAP2K2,MAPK1,MAU…	140
Cell Cycle	delay in cell division process of cell lines	2.63E-07	ARRB1,BAX,CCNB1,CCND3,CCNE1,CDC25C,CDC42,CDK4,CDKN1A,CHEK2,DLGAP5,ELAVL1,GNB2L1,LIG1,MAD2L1,MPG,NCOA3,NRG1,PCNA,PLK1,POLA1,PTTG1,SOD2,STAT1,TFDP1,TOP2A	26
Cancer	uterine cancer	2.96E-07	AGPAT2,AK2,AKAP8L,ALDOA,AP2S1,ARFGEF2,ARIH2,ARL4D,ASH2L,AURKB,BAT2D1,CD24,CD97,CDC7,CDH2,CDK10,CDK4,CDK5,CNP,CRABP2,CSF1,CTSB,CTSC,CTSL2,CYBA,CYP1B1,DHFR,DOK1,DR1,DST,DYRK2,EGFR,EIF4EBP1,ERAL1,EZH1,FAS,FGFR1,FOS,GABBR1,GART,GNG11,GRB2,HAUS3,HLA-B,HMGA1,HNMT,HSD17B10,IFIH1,IFIT1,IFIT3,IGF2,IL8,IQGAP1,JUN,LGR4,LIFR,LTBP1,LTN1,LYN,MAU2,MAX,MDH1,MEST,MFAP3L,MICALL1,MMP2,MPHOSPH8,MSH2,MSH6,MTHFD2,MYL6…	129
Reproductive System Disease	uterine cancer	2.96E-07	AGPAT2,AK2,AKAP8L,ALDOA,AP2S1,ARFGEF2,ARIH2,ARL4D,ASH2L,AURKB,BAT2D1,CD24,CD97,CDC7,CDH2,CDK10,CDK4,CDK5,CNP,CRABP2,CSF1,CTSB,CTSC,CTSL2,CYBA,CYP1B1,DHFR,DOK1,DR1,DST,DYRK2,EGFR,EIF4EBP1,ERAL1,EZH1,FAS,FGFR1,FOS,GABBR1,GART,GNG11,GRB2,HAUS3,HLA-B,HMGA1,HNMT,HSD17B10,IFIH1,IFIT1,IFIT3,IGF2,IL8,IQGAP1,JUN,LGR4,LIFR,LTBP1,LTN1,LYN,MAU2,MAX,MDH1,MEST,MFAP3L,MICALL1,MMP2,MPHOSPH8,MSH2,MSH6,MTHFD2,MYL6…	129
Cell Cycle	G2 phase of eukaryotic cells	3.28E-07	AMACR,ATF2,BRCA1,CCNA2,CCNB1,CCND1,CCND3,CCNG2,CDC25B,CDC25C,CDK4,CDKN1A,CHEK1,CHEK2,CSE1L,EGFR,FOXM1,GMNN,GORASP2,IGF2,KDM5B,LGALS1,MAD2L1,MAPK14,MGMT,MSH2,MYBL2,NPM1 (includes EG:4869),NRG1,PLAU,PPAP2C,PPP2R2A,RAD17 (includes EG:19356),RAD9A,RBBP8,RPA1,SFN,TERF1,TERT,TP53,TP53BP1,WEE1	42
Cell Cycle	mitosis	3.48E-07	AKAP8,ANKS1A,APOE,ARRB1,AURKA,AURKB,AXL,BIRC5,BMP6,BRAF,BUB1 (includes EG:100307076),CCNB1,CCNB1IP1,CDC25B,CDC25C,CDC42,CDC7,CDK13,CDKN1A,CENPI,CHEK1,CHFR,CSE1L,CSF1,CSNK2B,CYLD,DCTN3,DLG1,DLGAP5,EDN1,EGFR,FGFR1,FOXM1,GMNN,GNAI3,GRN,HBEGF,HDAC4,HRAS,IGF1R,IGF2,IGFBP3,IL11,INCENP,INHBA,KIF11,KIF22,KIF2C,KNTC1,L3MBTL,MAD2L1,MAPK1,MAPK14,NCAPD2,NDC80,NEK2,NF2,NOLC1,NRG1,ORC6 (includes EG:23594),PAFA…	90
Cancer	gastric carcinoma	3.49E-07	ACVR2A,APOE,BAX,BRAF,CANX,CASP8,CDK4,COL1A1,DDX39B,DSTN,EGFR,GCC2,HDAC4,HDAC7,HLA-E,HNRNPH1,KDM5A,KRAS,LARP7,MBD4,MKI67,MSH3 (includes EG:17686),MSH6,NDUFC2,NQO1,P4HB,PA2G4,PIK3CA,POR,PRDM2,PSMB5,PTPN21,RNF103,SEC31A,TFDP2,TMEM97,TOP2A,TUBA1A,TUBA1C,TUBB2A,TUBB2C,TUBB3,TUBG1,TUBG2,TYMS,UBE2C,UBR5,VRK2	48
Gastrointestinal Disease	gastric carcinoma	3.49E-07	ACVR2A,APOE,BAX,BRAF,CANX,CASP8,CDK4,COL1A1,DDX39B,DSTN,EGFR,GCC2,HDAC4,HDAC7,HLA-E,HNRNPH1,KDM5A,KRAS,LARP7,MBD4,MKI67,MSH3 (includes EG:17686),MSH6,NDUFC2,NQO1,P4HB,PA2G4,PIK3CA,POR,PRDM2,PSMB5,PTPN21,RNF103,SEC31A,TFDP2,TMEM97,TOP2A,TUBA1A,TUBA1C,TUBB2A,TUBB2C,TUBB3,TUBG1,TUBG2,TYMS,UBE2C,UBR5,VRK2	48
Cell Cycle	arrest in cell division process of eukaryotic cells	3.63E-07	AATF,AGK,AKAP9,AMACR,ATF2,AURKA,BHLHE40,BIRC5,BRAF,BRCA1,BTRC,CAMKK2,CAV1,CCNA2,CCNB1,CCND1,CCNE1,CD44,CDC25B,CDC25C,CDC7,CDK4,CDK5RAP3,CDKN1A,CDKN1C,CDKN2C,CEBPD,CENPI,CHEK1,CHEK2,CHFR,COL1A1,CSE1L,CYP1B1,DLGAP5,DUSP1,E2F1,EGFR,EIF4E,EP300,EP400,FOXM1,FOXO3,GDF15,GPS2,GSPT1,HDAC4,HRAS,IGF2,ING1,INHBA,ITGA2,KDM5B,KRT19,LGALS1,LGALS3,LMNA,LYN,MAD2L1,MAPK14,MET,MGMT,MLL,MSH2,MYBL2,NBN,NOTCH1,NPM1 (…	94
Cellular Growth and Proliferation	growth of eukaryotic cells	3.93E-07	ABCC5,ACIN1,ACVR2A,ADAM17,AKT1,AKT3 (includes EG:10000),AMACR,ANXA1,ANXA7,AREG,ARNTL2,AURKA,BAD,BAG1,BAX,BCL2L1,BCL2L11,BCL6,BIRC5,BMP6,BRAF,BRCA1,BSG,C19orf10,CAV1,CBLB,CCNA2,CCND1,CCND3,CCNE1,CCNL2,CD320,CD40,CD44,CDC42,CDCA4,CDCP1,CDK2AP1,CDK4,CDKN1A,CDT1,CEBPD,CHEK1,CHFR,CLN3 (includes EG:1201),CLU,CNKSR1,COX17 (includes EG:10063),CSF1,CSNK2B,CTSD,CXCL1,DKK3,DLG5,DLGAP5,DNAJB4,E2F1,EDN1,EGFR,…	238
Cellular Function and Maintenance	cytostasis	4.54E-07	ABCC5,BCL6,BIRC5,BMP6,BRCA1,CCND1,CCND3,CD24,CDK4,CDKN1A,CDKN2C,CHEK2,CLU,CRABP2,CSNK2B,EGFR,ETS1,FAS,FGFR1,GPI,HDAC4,HMGB1 (includes EG:3146),HRAS,ID1,ID2,IGF1R,IRF1,JAG1,KLF6,MAPK14,METAP2,MIF,NME1,NME3,NOTCH1,NQO1,PFDN5,PLAG1,PLAGL2,PPP1R15A,PRKAR1A,PRKCA,PRMT1,RARA,RBPJ,RXRB,SLC19A1,SMAD2,SMARCA4,STAT1,TBC1D3F,TERT,TP53,TRIM33,UBE2I,WT1	56
Developmental Disorder	disease of embryonic cell lines	5.73E-07	AFG3L2,AHCTF1,ARID1A,ATMIN,ATXN2,AXL,C11ORF9,CALCOCO1,CCDC51,CD44,CEP68,CHORDC1,CLTA,COASY,DAZAP2,DCP2 (includes EG:167227),DHX15,DOCK10,EGFR,EIF2B5,ENC1,EP300,EPAS1,ERCC1,ERI3,ETS2,FAM172A,FPGS,FXR1,GANAB,HMGB1 (includes EG:3146),HMGCS1,HNRNPH1,HNRPDL,IDH1,INTS6,KARS,KAT6A,KHDRBS1,LMAN2,LRRC8E,MAP4,MAT2A,MED14,MED15,MED6 (includes EG:10001),MRPS12,MT1X,MT2A,MYOF,NDUFAF3,NEDD4,NUDT11,NUDT3,NUP214…	112
Cellular Function and Maintenance	cytostasis of cell lines	5.82E-07	ABCC5,BCL6,BIRC5,BMP6,BRCA1,CCND1,CCND3,CD24,CDKN1A,CHEK2,CLU,CRABP2,CSNK2B,EGFR,ETS1,FGFR1,GPI,HMGB1 (includes EG:3146),IGF1R,IRF1,JAG1,MAPK14,METAP2,NME1,NME3,NOTCH1,PFDN5,PLAG1,PLAGL2,PPP1R15A,PRKAR1A,PRKCA,PRMT1,RBPJ,RXRB,SLC19A1,SMAD2,SMARCA4,STAT1,TBC1D3F,TERT,TP53,TRIM33,WT1	44
Cell Cycle	interphase of cell lines	6.94E-07	AATF,AGK,AMACR,ARRB1,BAD,BHLHE40,BRAF,BRCA1,CAMKK2,CCNA2,CCNB1,CCND1,CCND3,CCNE1,CCNG2,CDC25C,CDC7,CDK4,CDK5RAP3,CDKN1A,CDKN1C,CEBPD,CHEK1,CHEK2,COPS2,CSE1L,CSF1,CSNK2B,CYP1B1,DARS,DUSP1,E2F1,EGFR,ELAVL1,EP300,EP400,ESRRA,FOXM1,GDF15,GMNN,GNB2L1,GORASP2,GPS2,GSPT1,HES1 (includes EG:15205),HMGA1,HRAS,ID1,IGF2,KDM5B,KRAS,LGALS1,LGALS3,LMNA,MAD2L1,MET,MGMT,MPG,MSH2,NCOA3,NOTCH1,NPM1 (includes EG:486…	94
Cancer	breast cancer	7.15E-07	ABCC4 (includes EG:10257),ABCC5,ADA,ADRB2,AGPAT2,AGR2,AKR7A2,AKT1,AKT3 (includes EG:10000),ALDH1A3,ALDOA,ANXA1,AREG,ARFGEF1,ASH2L,ATF2,ATF3,ATP5C1,ATP5J2,AURKA,BACH1,BHLHE40,BIRC5,BRAF,BRCA1,BSG,C14ORF156,C2orf28,CASP8,CAV1,CCL2,CCND1,CCNE1,CCNL1,CD24,CD70,CDC20,CDC25B,CDH2,CDK10,CDK4,CDK5,CDKN1A,CEBPD,CES1,CHEK1,CHEK2,CLDN1,CLDN4,CLK2,CLNS1A,CNDP2,COL1A1,COMT,COX4I1,COX6B1,CSDE1,CSPP1,CTSD,CXCL1…	274
Reproductive System Disease	breast cancer	7.15E-07	ABCC4 (includes EG:10257),ABCC5,ADA,ADRB2,AGPAT2,AGR2,AKR7A2,AKT1,AKT3 (includes EG:10000),ALDH1A3,ALDOA,ANXA1,AREG,ARFGEF1,ASH2L,ATF2,ATF3,ATP5C1,ATP5J2,AURKA,BACH1,BHLHE40,BIRC5,BRAF,BRCA1,BSG,C14ORF156,C2orf28,CASP8,CAV1,CCL2,CCND1,CCNE1,CCNL1,CD24,CD70,CDC20,CDC25B,CDH2,CDK10,CDK4,CDK5,CDKN1A,CEBPD,CES1,CHEK1,CHEK2,CLDN1,CLDN4,CLK2,CLNS1A,CNDP2,COL1A1,COMT,COX4I1,COX6B1,CSDE1,CSPP1,CTSD,CXCL1…	274
Cell Cycle	senescence of eukaryotic cells	7.16E-07	BHLHE40,BRCA1,CDK4,CDKN1A,CDKN1C,CSNK2A2,DUSP1,EP300,EREG,HJURP,HRAS,HSPA1A,ID1,ING1,KRAS,MORC3,NAMPT,NPM1 (includes EG:4869),POT1,RB1,RBL2,SMARCB1,TCF3,TERT,TP53,VEGFA,WRN (includes EG:7486)	27
Cell Cycle	cell cycle progression of eukaryotic cells	7.87E-07	AKAP9,APBB2,APOE,ARNTL2,AURKA,BAX,BCL6,BRCA1,BTRC,CAV1,CCNB1,CCND1,CCNE1,CD320,CD44,CDC25B,CDC25C,CDC27,CDK4,CDKN1A,CDKN1C,CDKN2C,COL1A1,CSE1L,CSNK2A2,DNAJB4,DUSP1,E2F1,EGFR,EIF4E,FANCA,FAS,FOXO3,HRAS,ING1,INHBA,ITGA2,ITGB4,KRT19,LIG1,LYN,MAD2L1,MAPK14,MLL,NOTCH1,NPM1 (includes EG:4869),PCNA,PHB (includes EG:5245),PIKFYVE,PLK1,PNN,PPARG,PPP2R3A,PTEN,RB1,RPA1,S100A4,SFN,SKP2,SMARCA4,SMARCB1,TERT,T…	66
Renal and Urological Disease	disease of kidney cell lines	7.87E-07	AFG3L2,AHCTF1,AKT1,ARID1A,ATMIN,ATXN2,AXL,C11ORF9,CALCOCO1,CCDC51,CCL5,CEP68,CHORDC1,CLTA,COASY,DAK,DAZAP2,DCP2 (includes EG:167227),DHX15,DOCK10,EIF2B5,ENC1,EP300,EPAS1,ERCC1,ERI3,ETS2,FAM172A,FPGS,FXR1,GANAB,HMGB1 (includes EG:3146),HMGCS1,HNRNPH1,HNRPDL,IDH1,INTS6,KARS,KAT6A,KHDRBS1,LMAN2,LRRC8E,MAP4,MAT2A,MED14,MED15,MED6 (includes EG:10001),MRPS12,MT1X,MT2A,MYOF,NDUFAF3,NEDD4,NUDT11,NUDT3,NU…	113
Cell Cycle	G2 phase of tumor cell lines	8.06E-07	AMACR,BRCA1,CCNA2,CCNB1,CCND1,CCND3,CDC25C,CDK4,CDKN1A,CHEK1,CHEK2,CSE1L,EGFR,FOXM1,GMNN,GORASP2,IGF2,MAD2L1,MSH2,NPM1 (includes EG:4869),NRG1,PLAU,PPP2R2A,RAD17 (includes EG:19356),RAD9A,RBBP8,RPA1,SFN,TERF1,TP53,TP53BP1,WEE1	32
Cell Cycle	interphase of tumor cell lines	8.46E-07	AATF,AGK,AMACR,ARRB1,BAD,BHLHE40,BRAF,BRCA1,CAMKK2,CCNA2,CCNB1,CCND1,CCND3,CCNE1,CCNG2,CDC25C,CDC7,CDK4,CDK5RAP3,CDKN1A,CDKN1C,CEBPD,CHEK1,CHEK2,COPS2,CSE1L,CYP1B1,DARS,DUSP1,EGFR,ELAVL1,EP300,ESRRA,FOXM1,GDF15,GMNN,GORASP2,GPS2,GSPT1,HES1 (includes EG:15205),HMGA1,HRAS,IGF2,KRAS,LGALS1,LGALS3,MAD2L1,MET,MPG,MSH2,NCOA3,NOTCH1,NPM1 (includes EG:4869),NRG1,PLAU,POLA1,PPP2R2A,PTEN,RAD17 (includes EG…	80
Cell Death	inhibition of apoptosis	8.50E-07	AATF,ANXA1,ANXA4,ANXA5,API5,APOE,ARHGDIA,AVEN,BAG1,BCL2A1,BCL2L1,BIRC3,BRAF,BRE,CBX4,CCL2,CFL1,CFLAR,DAD1 (includes EG:13135),DHCR24,FAS,FOXO1,GPX1 (includes EG:14775),GSTP1,HBXIP,HIPK3,HMGB1 (includes EG:3146),HTATIP2,IER3,IFI6,IGF1R,IL6ST,MCL1,NFKB1,NOL3,NPM1 (includes EG:4869),OPA1,PRDX2,RASA1,RIPK1,RNF7,RPS27L,SFRP1,SH3GLB1,SOCS3,SON,TBX3,TCF7L2 (includes EG:6934),TERT,THBS1,TMX1,TNFAIP8,TPT1…	55
Cell Morphology	transmembrane potential of mitochondria	8.53E-07	AATF,AGA,APP,BAX,BCL2L1,BCL2L11,BIRC5,CASP8,CD40,CD47,CDKN1A,CFLAR,DNAJB1,EBAG9,FAS,FXN,GSN,HSPA4,HTT,ICAM1,IFI6,IMMT,ITSN1,LGALS1,MCL1,MOAP1,MSRB2,NFKBIA,PAPOLA,PARP1,PINK1,PMAIP1,PPARG,PRDX3,PYCARD,RIPK1,SLC25A6,SOD2,SRGN,STOML2,TP53,TRIB2,UCP2,VDAC1	44
Cell Cycle	arrest in cell division process of tumor cell lines	1.02E-06	AATF,AGK,AMACR,AURKA,BHLHE40,BIRC5,BRAF,BRCA1,CAMKK2,CAV1,CCNA2,CCNB1,CCND1,CCNE1,CDC25B,CDC25C,CDC7,CDK4,CDK5RAP3,CDKN1A,CDKN1C,CDKN2C,CEBPD,CENPI,CHEK1,CHEK2,CHFR,CSE1L,CYP1B1,DLGAP5,DUSP1,E2F1,EGFR,EIF4E,EP300,FOXM1,FOXO3,GDF15,GPS2,GSPT1,HDAC4,HRAS,IGF2,KRT19,LGALS1,LGALS3,LYN,MAD2L1,MAPK14,MET,MLL,MSH2,NOTCH1,NPM1 (includes EG:4869),PLAU,PLK1,PPARG,PPP2R2A,PTEN,RASSF1,RB1,RB1CC1,RPA1,RPL5,S1…	75
Cancer	uterine tumor	1.04E-06	AGPAT2,AK2,AKAP8L,ALDOA,AP2S1,ARFGEF2,ARIH2,ARL4D,ASH2L,AURKB,BAT2D1,CD24,CD97,CDC7,CDH2,CDK10,CDK4,CDK5,CNP,CRABP2,CSF1,CTSB,CTSC,CTSL2,CYBA,CYP1B1,DHFR,DOK1,DR1,DST,DYRK2,EGFR,EIF4EBP1,ERAL1,EZH1,FAS,FGFR1,FOS,GABBR1,GART,GNG11,GRB2,HAUS3,HLA-B,HMGA1,HNMT,HSD17B10,IFIH1,IFIT1,IFIT3,IGF2,IL8,IQGAP1,JUN,LGR4,LIFR,LTBP1,LTN1,LYN,MAU2,MAX,MDH1,MEST,MFAP3L,MICALL1,MMP2,MPHOSPH8,MSH2,MSH6,MTHFD2,MYL6…	123
Reproductive System Disease	uterine tumor	1.04E-06	AGPAT2,AK2,AKAP8L,ALDOA,AP2S1,ARFGEF2,ARIH2,ARL4D,ASH2L,AURKB,BAT2D1,CD24,CD97,CDC7,CDH2,CDK10,CDK4,CDK5,CNP,CRABP2,CSF1,CTSB,CTSC,CTSL2,CYBA,CYP1B1,DHFR,DOK1,DR1,DST,DYRK2,EGFR,EIF4EBP1,ERAL1,EZH1,FAS,FGFR1,FOS,GABBR1,GART,GNG11,GRB2,HAUS3,HLA-B,HMGA1,HNMT,HSD17B10,IFIH1,IFIT1,IFIT3,IGF2,IL8,IQGAP1,JUN,LGR4,LIFR,LTBP1,LTN1,LYN,MAU2,MAX,MDH1,MEST,MFAP3L,MICALL1,MMP2,MPHOSPH8,MSH2,MSH6,MTHFD2,MYL6…	123
Renal and Urological Disease	infection of kidney cell lines	1.07E-06	AFG3L2,AHCTF1,ARID1A,ATMIN,ATXN2,AXL,C11ORF9,CALCOCO1,CCDC51,CCL5,CEP68,CHORDC1,CLTA,COASY,DAZAP2,DCP2 (includes EG:167227),DHX15,DOCK10,EIF2B5,ENC1,EP300,EPAS1,ERCC1,ERI3,ETS2,FAM172A,FPGS,FXR1,GANAB,HMGB1 (includes EG:3146),HMGCS1,HNRNPH1,HNRPDL,IDH1,INTS6,KARS,KAT6A,KHDRBS1,LMAN2,LRRC8E,MAP4,MAT2A,MED14,MED15,MED6 (includes EG:10001),MRPS12,MT1X,MT2A,MYOF,NDUFAF3,NEDD4,NUDT11,NUDT3,NUP214,NXF1…	111
Infectious Disease	infection of kidney cell lines	1.07E-06	AFG3L2,AHCTF1,ARID1A,ATMIN,ATXN2,AXL,C11ORF9,CALCOCO1,CCDC51,CCL5,CEP68,CHORDC1,CLTA,COASY,DAZAP2,DCP2 (includes EG:167227),DHX15,DOCK10,EIF2B5,ENC1,EP300,EPAS1,ERCC1,ERI3,ETS2,FAM172A,FPGS,FXR1,GANAB,HMGB1 (includes EG:3146),HMGCS1,HNRNPH1,HNRPDL,IDH1,INTS6,KARS,KAT6A,KHDRBS1,LMAN2,LRRC8E,MAP4,MAT2A,MED14,MED15,MED6 (includes EG:10001),MRPS12,MT1X,MT2A,MYOF,NDUFAF3,NEDD4,NUDT11,NUDT3,NUP214,NXF1…	111
Cell Cycle	cell division process of cervical cancer cell lines	1.09E-06	AKAP9,AURKA,BIRC5,BRD4,CCNA2,CCNB1,CCND3,CDC25B,CDC25C,CDC42,CDK4,CENPI,CHEK1,COPS2,CSE1L,CSNK2A2,CYLD,DLGAP5,FIS1,FOXM1,GNAI2,GNAI3,GORASP2,HDAC4,IGF2,KIF20A,KIF4A,KIFC1,MAD2L1,MAPK14,MPG,NCAPD2,NPM1 (includes EG:4869),PIN1,PLK1,POLA1,PPP2R2A,PTTG1,RASSF1,RB1,RMI1,RPA1,SMARCA4,SMC1A,SPC25,STX16,TERF1,TOP2A,TRIM21,ZNF365	50
Cellular Function and Maintenance	cytostasis of eukaryotic cells	1.09E-06	ABCC5,BCL6,BIRC5,BMP6,BRCA1,CCND1,CCND3,CD24,CDK4,CDKN1A,CHEK2,CLU,CRABP2,CSNK2B,EGFR,ETS1,FGFR1,GPI,HDAC4,HMGB1 (includes EG:3146),HRAS,ID1,ID2,IGF1R,IRF1,JAG1,MAPK14,METAP2,NME1,NME3,NOTCH1,PFDN5,PLAG1,PLAGL2,PPP1R15A,PRKAR1A,PRKCA,PRMT1,RARA,RBPJ,RXRB,SLC19A1,SMAD2,SMARCA4,STAT1,TBC1D3F,TERT,TP53,TRIM33,WT1	50
Cellular Growth and Proliferation	arrest in growth of eukaryotic cells	1.30E-06	AKT3 (includes EG:10000),AMACR,BRCA1,CCND1,CCNE1,CDC42,CDK4,CDKN1A,E2F1,EGR1,EP300,EZH2,FOXO3,GADD45GIP1,HRAS,IL1R1,IL6ST,IRF1,LIF,NOTCH1,PFDN5,PRAME (includes EG:23532),PRMT1,PTEN,RB1,SKP2,SMARCA4,SMARCB1,SOCS1,TAF7,TCF3,TERT,TFE3,TP53,ZNF148	35
Cancer	uterine leiomyoma	1.30E-06	AK2,AKAP8L,ALDOA,AP2S1,ARFGEF2,ARIH2,ARL4D,ASH2L,AURKB,BAT2D1,CD24,CD97,CDC7,CNP,CRABP2,CTSC,CYBA,DOK1,DR1,DST,DYRK2,EGFR,EIF4EBP1,ERAL1,EZH1,FAS,FOS,GABBR1,GNG11,GRB2,HAUS3,HNMT,HSD17B10,IFIH1,IFIT1,IFIT3,IGF2,IQGAP1,JUN,LGR4,LIFR,LTBP1,LTN1,LYN,MAU2,MAX,MDH1,MEST,MFAP3L,MICALL1,MMP2,MPHOSPH8,MTHFD2,MYL6,NDUFS7,NOL7,PCNA,PDE5A,PDS5B,PHLDA2,PI4KA,PIK3R3,PLD3,PPAP2A,PPARG,PPP3CB,PSMA6,PSMC3IP,PTTG…	90
Reproductive System Disease	uterine leiomyoma	1.30E-06	AK2,AKAP8L,ALDOA,AP2S1,ARFGEF2,ARIH2,ARL4D,ASH2L,AURKB,BAT2D1,CD24,CD97,CDC7,CNP,CRABP2,CTSC,CYBA,DOK1,DR1,DST,DYRK2,EGFR,EIF4EBP1,ERAL1,EZH1,FAS,FOS,GABBR1,GNG11,GRB2,HAUS3,HNMT,HSD17B10,IFIH1,IFIT1,IFIT3,IGF2,IQGAP1,JUN,LGR4,LIFR,LTBP1,LTN1,LYN,MAU2,MAX,MDH1,MEST,MFAP3L,MICALL1,MMP2,MPHOSPH8,MTHFD2,MYL6,NDUFS7,NOL7,PCNA,PDE5A,PDS5B,PHLDA2,PI4KA,PIK3R3,PLD3,PPAP2A,PPARG,PPP3CB,PSMA6,PSMC3IP,PTTG…	90
Developmental Disorder	infectious disorder of embryonic cell lines	1.37E-06	AFG3L2,AHCTF1,ARID1A,ATMIN,ATXN2,AXL,C11ORF9,CALCOCO1,CCDC51,CEP68,CHORDC1,CLTA,COASY,DAZAP2,DCP2 (includes EG:167227),DHX15,DOCK10,EIF2B5,ENC1,EP300,EPAS1,ERCC1,ERI3,ETS2,FAM172A,FPGS,FXR1,GANAB,HMGB1 (includes EG:3146),HMGCS1,HNRNPH1,HNRPDL,IDH1,INTS6,KARS,KAT6A,KHDRBS1,LMAN2,LRRC8E,MAP4,MAT2A,MED14,MED15,MED6 (includes EG:10001),MRPS12,MT1X,MT2A,MYOF,NDUFAF3,NEDD4,NUDT11,NUDT3,NUP214,NXF1,OSBP…	110
Infectious Disease	infectious disorder of embryonic cell lines	1.37E-06	AFG3L2,AHCTF1,ARID1A,ATMIN,ATXN2,AXL,C11ORF9,CALCOCO1,CCDC51,CEP68,CHORDC1,CLTA,COASY,DAZAP2,DCP2 (includes EG:167227),DHX15,DOCK10,EIF2B5,ENC1,EP300,EPAS1,ERCC1,ERI3,ETS2,FAM172A,FPGS,FXR1,GANAB,HMGB1 (includes EG:3146),HMGCS1,HNRNPH1,HNRPDL,IDH1,INTS6,KARS,KAT6A,KHDRBS1,LMAN2,LRRC8E,MAP4,MAT2A,MED14,MED15,MED6 (includes EG:10001),MRPS12,MT1X,MT2A,MYOF,NDUFAF3,NEDD4,NUDT11,NUDT3,NUP214,NXF1,OSBP…	110
Infectious Disease	infectious disorder of epithelial cell lines	1.37E-06	AFG3L2,AHCTF1,ARID1A,ATMIN,ATXN2,AXL,C11ORF9,CALCOCO1,CCDC51,CEP68,CHORDC1,CLTA,COASY,DAZAP2,DCP2 (includes EG:167227),DHX15,DOCK10,EIF2B5,ENC1,EP300,EPAS1,ERCC1,ERI3,ETS2,FAM172A,FPGS,FXR1,GANAB,HMGB1 (includes EG:3146),HMGCS1,HNRNPH1,HNRPDL,IDH1,INTS6,KARS,KAT6A,KHDRBS1,LMAN2,LRRC8E,MAP4,MAT2A,MED14,MED15,MED6 (includes EG:10001),MRPS12,MT1X,MT2A,MYOF,NDUFAF3,NEDD4,NUDT11,NUDT3,NUP214,NXF1,OSBP…	110
Dermatological Diseases and Conditions	infectious disorder of epithelial cell lines	1.37E-06	AFG3L2,AHCTF1,ARID1A,ATMIN,ATXN2,AXL,C11ORF9,CALCOCO1,CCDC51,CEP68,CHORDC1,CLTA,COASY,DAZAP2,DCP2 (includes EG:167227),DHX15,DOCK10,EIF2B5,ENC1,EP300,EPAS1,ERCC1,ERI3,ETS2,FAM172A,FPGS,FXR1,GANAB,HMGB1 (includes EG:3146),HMGCS1,HNRNPH1,HNRPDL,IDH1,INTS6,KARS,KAT6A,KHDRBS1,LMAN2,LRRC8E,MAP4,MAT2A,MED14,MED15,MED6 (includes EG:10001),MRPS12,MT1X,MT2A,MYOF,NDUFAF3,NEDD4,NUDT11,NUDT3,NUP214,NXF1,OSBP…	110
Infectious Disease	infection by HIV-1	1.44E-06	AFG3L2,AGAP2,AGBL5,AHCTF1,AKT1,ANKRD6,AP2M1,ARF1,ARGLU1,ARHGAP32,ARHGEF12,ARID1A,ARPC1A,ATG7,ATMIN,ATOX1,ATP5B,ATXN2,BAHD1,BRCA1,C11ORF9,CALCOCO1,CAMKK2,CAV2,CCDC51,CCL5,CD44,CD97,CDC40 (includes EG:361859),CEP68,CHORDC1,CIB2,CLN3 (includes EG:1201),CLNS1A,CLTA,COASY,CSPP1,DAZAP2,DCP2 (includes EG:167227),DDOST,DDX10,DEPDC5,DHX15,DIMT1,DNAJB1,DOCK10,EGFR,EIF2B5,ENC1,EP300,EPAS1,ERCC1,ERCC3,ERI3,E…	241
Infection Mechanism	infection by HIV-1	1.44E-06	AFG3L2,AGAP2,AGBL5,AHCTF1,AKT1,ANKRD6,AP2M1,ARF1,ARGLU1,ARHGAP32,ARHGEF12,ARID1A,ARPC1A,ATG7,ATMIN,ATOX1,ATP5B,ATXN2,BAHD1,BRCA1,C11ORF9,CALCOCO1,CAMKK2,CAV2,CCDC51,CCL5,CD44,CD97,CDC40 (includes EG:361859),CEP68,CHORDC1,CIB2,CLN3 (includes EG:1201),CLNS1A,CLTA,COASY,CSPP1,DAZAP2,DCP2 (includes EG:167227),DDOST,DDX10,DEPDC5,DHX15,DIMT1,DNAJB1,DOCK10,EGFR,EIF2B5,ENC1,EP300,EPAS1,ERCC1,ERCC3,ERI3,E…	241
Cellular Growth and Proliferation	arrest in growth of cells	1.46E-06	AKT3 (includes EG:10000),AMACR,BRCA1,CCND1,CCNE1,CDC42,CDK4,CDKN1A,E2F1,EGR1,EP300,EZH2,FOXO3,GADD45GIP1,HRAS,IL1R1,IL6ST,IRF1,LIF,NOTCH1,PFDN5,PRAME (includes EG:23532),PRMT1,PTEN,RB1,SKP2,SMARCA4,SMARCB1,SOCS1,TAF7,TCF3,TERT,TFE3,TP53,ZBTB17,ZNF148	36
Cell Death	survival of tumor cell lines	1.49E-06	ABCC3,ABCG2,ACVR2A,ADK,AIFM1,AKAP7,AKAP8L,AKT1,APEX1,ATF2,AURKAIP1,AXL,BAX,BCKDK,BCL2A1,BCL2L1,BIRC5,BRAF,BRCA1,CASK,CD44,CDC42BPA,CDKN1A,CHEK1,CHEK2,CLDN4,CLK3,CLU,DGKA,DUSP1,DUSP10,DUSP7,DYRK3,E2F1,EGFR,EP300,FAS,FPGS,GLUD1,HMGA1,HRAS,ID2,IGF2,IGFBP3,IL8,INPP1,INPP4A,INPP5A,KRAS,KRT19,LGALS3,LIG1,LYN,MAD2L1,MET,MGMT,MPG,MSH2,MTMR1,MTMR12,NBN,NDUFA13,NEK3,NFKB1,NFKB2,NUAK1,PARP1,PBK,PCNA,PDP1,PF…	120
Cell Cycle	arrest in cell division process of cell lines	1.51E-06	AATF,AGK,AKAP9,AMACR,AURKA,BHLHE40,BIRC5,BRAF,BRCA1,BTRC,CAMKK2,CAV1,CCNA2,CCNB1,CCND1,CCNE1,CDC25B,CDC25C,CDC7,CDK4,CDK5RAP3,CDKN1A,CDKN1C,CDKN2C,CEBPD,CENPI,CHEK1,CHEK2,CHFR,CSE1L,CYP1B1,DLGAP5,DUSP1,E2F1,EGFR,EIF4E,EP300,EP400,FOXM1,FOXO3,GDF15,GPS2,GSPT1,HDAC4,HRAS,IGF2,ING1,INHBA,KDM5B,KRT19,LGALS1,LGALS3,LMNA,LYN,MAD2L1,MAPK14,MET,MGMT,MLL,MSH2,NOTCH1,NPM1 (includes EG:4869),PAFAH1B1,PLAU,P…	87
Cellular Growth and Proliferation	growth of cell lines	1.53E-06	ABCC5,ACIN1,ACVR2A,ADAM17,AKT1,AKT3 (includes EG:10000),AMACR,ANXA1,ANXA7,AREG,ARNTL2,AURKA,BAD,BAG1,BAX,BCL2L1,BCL2L11,BCL6,BIRC5,BMP6,BRAF,BRCA1,CAV1,CBLB,CCNA2,CCND1,CCND3,CCNL2,CD320,CD40,CD44,CDC42,CDCA4,CDCP1,CDK2AP1,CDKN1A,CDT1,CEBPD,CHFR,CLN3 (includes EG:1201),CLU,CSNK2B,CTSD,CXCL1,DKK3,DLG5,DLGAP5,DNAJB4,E2F1,EDN1,EGFR,EIF5A,ENC1,EP300,ERAL1,EREG,ETS2,EZH2,F2RL1,FANCA,FOXM1,FTH1,FXN,GAD…	204
Cellular Growth and Proliferation	proliferation of tumor cell lines	1.63E-06	AATF,AGK,AKT1,AKT3 (includes EG:10000),AMACR,ANXA1,AREG,ARL2BP,AURKA,AXL,BAD,BAX,BCL2L1,BCL6,BID,BIRC5,BRAF,BRCA1,CACNA1G,CASP8,CAV1,CCL2,CCND1,CCND3,CCNE1,CCNE2,CCNG2,CD24,CD40,CD44,CDC25B,CDK2AP1,CDK5,CDKN1A,CENPB,CHEK1,CLU,COL1A1,CSF1,CTSB,CXCL1,CYP1B1,DDR1,DDX17,DMTF1,DNAJB4,E2F1,EED,EGFR,ELAVL1,EP300,ERCC1,ETS2,EZH2,F12,FABP5,FGFR1,FOS,FOXO1,GAL,GRN,HK2,HMGA1,HMOX1,HOXA1,HRAS,HUWE1,ID1,ID2,I…	173
Cell Cycle	delay in cell division process of tumor cell lines	2.28E-06	ARRB1,BAX,CCNB1,CCND3,CCNE1,CDC25C,CDC42,CDK4,CDKN1A,DLGAP5,ELAVL1,LIG1,MAD2L1,MPG,NCOA3,NRG1,PCNA,PLK1,POLA1,PTTG1,SOD2,STAT1,TOP2A	23
Cell Morphology	morphology of cells	2.32E-06	AMD1,BAX,CAV1,CCND1,CD9,CDC42,CDCP1,CDKN1A,CDKN1C,CRKL,CSF1,CSNK2B,DAPK3,DKK3,DOCK1,EDN1,EFNA5,EGFR,EZR,F11R,FAS,FERMT2,GDF15,GNA12,HRAS,IGF1R,IGFBP3,IL6ST,INHBA,IQGAP1,KLF2,KRAS,KRT18,KRT8,LIF,MARCKS,MET,MGAT5,MST1,MST1R,MT1E,MUC1,NF1 (includes EG:18015),NRG1,PDGFB,PEBP1,PEG10,PHLDA1,PIN1,PLA2G12A,PMP22,PRKCA,PTEN,PTK2,RASSF1,RB1,RBBP4,RHOF,RHOG,RXRB,SDC2,SEPT9,SERPINE1,SIAH1,SNAI1,SOD2,STARD13,…	78
Cell Death	cell death of brain cancer cell lines	2.46E-06	AKT1,APP,ATG7,BAX,BCL2L1,BIRC3,BIRC5,CASP3,CASP8,CD59 (includes EG:25407),CDKN1C,CFLAR,CSPG4,DHCR24,DKK1,EGFR,FAS,IGF1R,IGFBP3,JAG1,MCL1,MET,NOTCH1,NRP1 (includes EG:18186),PARP1,PDPK1,PTEN,SOD2,TERT,TNFRSF1A,TP53,VEGFA,XRCC6	33
Cell Morphology	morphology of cell lines	2.69E-06	AMD1,BAX,CCND1,CD9,CDC42,CDCP1,CDKN1A,CDKN1C,CRKL,CSNK2B,DKK3,DOCK1,EGFR,EZR,F11R,FAS,GDF15,GNA12,HRAS,IGF1R,IGFBP3,IL6ST,IQGAP1,KLF2,KRAS,KRT18,KRT8,LIF,MARCKS,MET,MGAT5,MT1E,NF1 (includes EG:18015),NRG1,PEBP1,PEG10,PMP22,PRKCA,PTEN,RASSF1,RB1,RBBP4,RHOG,RXRB,SDC2,SEPT9,SERPINE1,SIAH1,SNAI1,SOD2,STARD13,TCF3,TNK2,TP53,TPD52,VEGFA,VIM,WWTR1,ZFYVE9	59
Cell Cycle	cell cycle progression of cell lines	2.85E-06	AKAP9,APBB2,ARNTL2,AURKA,BAX,BCL6,BRCA1,BTRC,CAV1,CCNB1,CCND1,CD44,CDC25B,CDC25C,CDC27,CDK4,CDKN1A,CDKN2C,CSE1L,CSNK2A2,DNAJB4,DUSP1,E2F1,EGFR,EIF4E,FANCA,FOXO3,HRAS,ING1,INHBA,KRT19,LIG1,LYN,MAPK14,MLL,NOTCH1,NPM1 (includes EG:4869),PCNA,PHB (includes EG:5245),PIKFYVE,PLK1,PNN,PPARG,PPP2R3A,PTEN,RB1,RPA1,S100A4,SFN,SMARCA4,SMARCB1,TFDP1,TP53,WT1,ZBTB5	55
Cell Cycle	interphase of fibroblasts	2.85E-06	ATF2,CCNB1,CCND1,CCNE1,CCNE2,CDC25C,CDC7,CDK4,CDKN1A,ID3 (includes EG:15903),MYBL2,NBN,SKP2,TP53	14
Cell Cycle	G2 phase of cell lines	3.09E-06	AMACR,BRCA1,CCNA2,CCNB1,CCND1,CCND3,CDC25C,CDK4,CDKN1A,CHEK1,CHEK2,CSE1L,EGFR,FOXM1,GMNN,GORASP2,IGF2,KDM5B,MAD2L1,MGMT,MSH2,NPM1 (includes EG:4869),NRG1,PLAU,PPAP2C,PPP2R2A,RAD17 (includes EG:19356),RAD9A,RBBP8,RPA1,SFN,TERF1,TP53,TP53BP1,WEE1	35
Cancer	lung adenocarcinoma	3.09E-06	ALDH1B1,ALDOA,BRAF,CAV1,CCNA2,CCNB1,CCNB2,CCND3,CDC20,CDKN1C,DICER1,EIF4A1,ENO1,EPAS1,FOXM1,GPI,IMPDH2,KRAS,LDHA,MAGED1,PCNA,PFKP,PRKRA,RCC1 (includes EG:1104),RNF5,SERBP1,SMEK1,SRM,TARBP2,THBD,TK1,TPI1,TYMS,UBE2C,VEGFC	35
Genetic Disorder	lung adenocarcinoma	3.09E-06	ALDH1B1,ALDOA,BRAF,CAV1,CCNA2,CCNB1,CCNB2,CCND3,CDC20,CDKN1C,DICER1,EIF4A1,ENO1,EPAS1,FOXM1,GPI,IMPDH2,KRAS,LDHA,MAGED1,PCNA,PFKP,PRKRA,RCC1 (includes EG:1104),RNF5,SERBP1,SMEK1,SRM,TARBP2,THBD,TK1,TPI1,TYMS,UBE2C,VEGFC	35
Respiratory Disease	lung adenocarcinoma	3.09E-06	ALDH1B1,ALDOA,BRAF,CAV1,CCNA2,CCNB1,CCNB2,CCND3,CDC20,CDKN1C,DICER1,EIF4A1,ENO1,EPAS1,FOXM1,GPI,IMPDH2,KRAS,LDHA,MAGED1,PCNA,PFKP,PRKRA,RCC1 (includes EG:1104),RNF5,SERBP1,SMEK1,SRM,TARBP2,THBD,TK1,TPI1,TYMS,UBE2C,VEGFC	35
Infectious Disease	infection of cell lines	3.30E-06	AFG3L2,AGAP2,AGBL5,AHCTF1,AKT1,ANKRD6,AP2M1,ARF1,ARGLU1,ARHGAP32,ARHGEF12,ARID1A,ARPC1A,ATG7,ATMIN,ATOX1,ATP5B,ATXN2,AXL,BAHD1,BRCA1,C11ORF9,C1QBP,CALCOCO1,CAMKK2,CAV1,CAV2,CCDC51,CCL5,CD55,CD97,CDC40 (includes EG:361859),CEP68,CHORDC1,CIB2,CLN3 (includes EG:1201),CLNS1A,CLTA,COASY,CSPP1,DAZAP2,DCP2 (includes EG:167227),DDOST,DDX10,DEPDC5,DHX15,DIMT1,DNAJB1,DOCK10,EGFR,EIF2B5,ENC1,EP300,EPAS1,EPS…	248
Cellular Growth and Proliferation	proliferation of eukaryotic cells	3.31E-06	AATF,ACP1 (includes EG:11431),AGK,AKT1,AKT3 (includes EG:10000),AMACR,AMD1,ANXA1,APOE,APP,AREG,ARL2BP,ATP5A1,ATP6AP1,ATPIF1,AURKA,AXL,BAD,BAX,BCL2A1,BCL2L1,BCL6,BID,BIRC5,BMP6,BRAF,BRCA1,BSG,C1QBP,CACNA1G,CADM1,CALR,CAPN2,CAPRIN1,CASP8,CAV1,CAV2,CCL2,CCL20,CCL5,CCND1,CCND3,CCNE1,CCNE2,CCNG2,CD24,CD40,CD44,CD47,CD70,CD83,CD9,CDC25B,CDH2,CDK2AP1,CDK4,CDK5,CDKN1A,CDKN1C,CENPB,CHEK1,CLU,COL18A1,COL1A…	298
Infectious Disease	infection by virus	3.33E-06	AFG3L2,AGAP2,AGBL5,AHCTF1,AKT1,ANKRD6,ANXA2,AP2M1,ARF1,ARGLU1,ARHGAP32,ARHGEF12,ARID1A,ARPC1A,ATG7,ATMIN,ATOX1,ATP5B,ATP6V0E1,ATXN2,AXL,BAHD1,BRCA1,C11ORF9,CALCOCO1,CAMKK2,CAV1,CAV2,CCDC51,CCL5,CD44,CD97,CDC40 (includes EG:361859),CEP68,CHORDC1,CIB2,CLN3 (includes EG:1201),CLNS1A,CLTA,COASY,CSPP1,DAZAP2,DCP2 (includes EG:167227),DDOST,DDX10,DEPDC5,DHX15,DIMT1,DNAJB1,DOCK10,EGFR,EIF2B5,ENC1,EP300,…	251
Infection Mechanism	infection by virus	3.33E-06	AFG3L2,AGAP2,AGBL5,AHCTF1,AKT1,ANKRD6,ANXA2,AP2M1,ARF1,ARGLU1,ARHGAP32,ARHGEF12,ARID1A,ARPC1A,ATG7,ATMIN,ATOX1,ATP5B,ATP6V0E1,ATXN2,AXL,BAHD1,BRCA1,C11ORF9,CALCOCO1,CAMKK2,CAV1,CAV2,CCDC51,CCL5,CD44,CD97,CDC40 (includes EG:361859),CEP68,CHORDC1,CIB2,CLN3 (includes EG:1201),CLNS1A,CLTA,COASY,CSPP1,DAZAP2,DCP2 (includes EG:167227),DDOST,DDX10,DEPDC5,DHX15,DIMT1,DNAJB1,DOCK10,EGFR,EIF2B5,ENC1,EP300,…	251
Cell Cycle	arrest in cell stage	3.90E-06	AATF,AGK,AMACR,ATF2,AURKA,AURKB,BHLHE40,BIRC5,BRAF,BRCA1,BUB1 (includes EG:100307076),CAMKK2,CCNA2,CCNB1,CCND1,CCND3,CCNE1,CD44,CDC20,CDC25B,CDC25C,CDC7,CDK4,CDK5RAP3,CDKN1A,CDKN1C,CEBPD,CENPI,CHEK1,CHEK2,CHFR,CSE1L,CYP1B1,DLGAP5,DUSP1,EGFR,EP300,EP400,FOXM1,GDF15,GPS2,GSPT1,HDAC4,HRAS,IGF2,ING1,KDM5B,KLF6,KNTC1,LGALS1,LGALS3,LMNA,MAD2L1,MAPK14,MET,MGMT,MSH2,MYBL2,NBN,NOTCH1,PAFAH1B1,PKD1,PLAU,PL…	85
Cell Cycle	delay in cell division process	4.05E-06	ARRB1,BAX,BIRC5,CCNB1,CCND3,CCNE1,CDC20,CDC25C,CDC42,CDC7,CDK4,CDKN1A,CHEK2,DLGAP5,ELAVL1,FOXM1,GNB2L1,LIG1,MAD2L1,MPG,NCOA3,NRG1,PCNA,PLK1,POLA1,PTTG1,SOD2,STAT1,TFDP1,TOP2A	30
Cell Cycle	mitosis of cell lines	4.67E-06	AURKA,AURKB,BIRC5,CCNB1,CDC25B,CDC25C,CDC7,CDKN1A,CENPI,CHEK1,CSE1L,CSNK2B,CYLD,DLGAP5,FOXM1,GNAI3,GRN,HDAC4,MAD2L1,MAPK14,NRG1,PAFAH1B1,PLK1,PTTG1,RASSF1,SEPT9,SIAH1,SPC25,TOP2A,TP53,ZNF365	31
Cell Cycle	senescence of cell lines	5.23E-06	BHLHE40,CDKN1A,CDKN1C,DUSP1,EP300,EREG,HJURP,HRAS,HSPA1A,ID1,KRAS,MORC3,NAMPT,POT1,RB1,RBL2,SMARCB1,TCF3,TERT,TP53	20
Infectious Disease	infection by HIV	5.45E-06	AFG3L2,AGAP2,AGBL5,AHCTF1,AKT1,ANKRD6,ANXA2,AP2M1,ARF1,ARGLU1,ARHGAP32,ARHGEF12,ARID1A,ARPC1A,ATG7,ATMIN,ATOX1,ATP5B,ATXN2,BAHD1,BRCA1,C11ORF9,CALCOCO1,CAMKK2,CAV2,CCDC51,CCL5,CD44,CD97,CDC40 (includes EG:361859),CEP68,CHORDC1,CIB2,CLN3 (includes EG:1201),CLNS1A,CLTA,COASY,CSPP1,DAZAP2,DCP2 (includes EG:167227),DDOST,DDX10,DEPDC5,DHX15,DIMT1,DNAJB1,DOCK10,EGFR,EIF2B5,ENC1,EP300,EPAS1,ERCC1,ERCC3,…	242
Infection Mechanism	infection by HIV	5.45E-06	AFG3L2,AGAP2,AGBL5,AHCTF1,AKT1,ANKRD6,ANXA2,AP2M1,ARF1,ARGLU1,ARHGAP32,ARHGEF12,ARID1A,ARPC1A,ATG7,ATMIN,ATOX1,ATP5B,ATXN2,BAHD1,BRCA1,C11ORF9,CALCOCO1,CAMKK2,CAV2,CCDC51,CCL5,CD44,CD97,CDC40 (includes EG:361859),CEP68,CHORDC1,CIB2,CLN3 (includes EG:1201),CLNS1A,CLTA,COASY,CSPP1,DAZAP2,DCP2 (includes EG:167227),DDOST,DDX10,DEPDC5,DHX15,DIMT1,DNAJB1,DOCK10,EGFR,EIF2B5,ENC1,EP300,EPAS1,ERCC1,ERCC3,…	242
Cell Death	apoptosis of ovarian cancer cell lines	5.73E-06	AGPAT2,BCL2L1,CASP3,CASP9,CFLAR,DNAJC15,DUSP1,EGFR,FAS,HRAS,KLF2,MADD,MAPK1,PLA2G16,PTEN,RABGGTA,RABGGTB,SALL2,SPARC,TERT,TP53,WEE1	22
Gene Expression	transcription of synthetic promoter	5.74E-06	APP,ARID1A,ARID4B,ARNTL,ATF1,ATP2C1,BAD,BHLHE40,BRCA1,CASP8,CBX5,CCND1,CD40,CD44,CDKN1A,CFLAR,EEF1D,EGFR,ESRRA,F2R,Falz,FOXO1,GJA1,HDAC4,IL10RB,IL11,IL6ST,ILK,INHBA,IQGAP1,JUN,LGALS1,LPAR1,LRP6,MAML1,MAPK14,MAX,MEG3 (includes EG:55384),MYD88,N4BP2L2,NCOA3,NFKB1,NOD1,NOTCH1,NR1H3,PARP1,PLK2,PPARG,PSMC5,PTEN,RARA,RB1,RBBP8,REL,RHOC,RNF111,RPAIN,RUNX1,SEC61A1,STAT1,STAT3,TAB2,TBK1,TCF3,TP53,TRAF3IP2…	73
Cell Death	cell death of bone cancer cell lines	6.44E-06	ATMIN,BAX,BCL6,BHLHE40,CAPNS1,CASP8,CASP9,CDC7,CHEK1,DKK3,E2F1,ETS1,EWSR1,FAS,GNB2L1,GPS2,HUWE1,IRF1,LAMP1,LAMP2,MAD1L1,MCL1,MDK,PMAIP1,PRKAA1,PRKAA2,PTTG1,PYCARD,RASA1,SDC2,SIRT7,TP53,UIMC1,UXT	34
Infectious Disease	infection of eukaryotic cells	7.27E-06	AFG3L2,AGAP2,AGBL5,AHCTF1,AKT1,ANKRD6,ANXA2,AP2M1,ARF1,ARGLU1,ARHGAP32,ARHGEF12,ARID1A,ARPC1A,ATG7,ATMIN,ATOX1,ATP5B,ATXN2,AXL,BAHD1,BRCA1,C11ORF9,C1QBP,CALCOCO1,CAMKK2,CAV1,CAV2,CCDC51,CCL5,CD55,CD97,CDC40 (includes EG:361859),CEP68,CHORDC1,CIB2,CLN3 (includes EG:1201),CLNS1A,CLTA,COASY,CSPP1,DAZAP2,DCP2 (includes EG:167227),DDOST,DDX10,DEPDC5,DHX15,DIMT1,DNAJB1,DOCK10,EGFR,EIF2B5,ENC1,EP300,EPA…	250
Cellular Function and Maintenance	cytostasis of tumor cell lines	7.46E-06	BCL6,BIRC5,BMP6,BRCA1,CCND1,CCND3,CD24,CDKN1A,CHEK2,CLU,CRABP2,EGFR,ETS1,FGFR1,GPI,HMGB1 (includes EG:3146),IRF1,JAG1,MAPK14,NME1,NME3,NOTCH1,PFDN5,PPP1R15A,PRKAR1A,PRMT1,RBPJ,RXRB,SLC19A1,SMAD2,SMARCA4,STAT1,TERT,TP53,TRIM33,WT1	36
Cell Death	survival of cell lines	7.50E-06	ABCC3,ABCG2,ACVR2A,ADK,AIFM1,AKAP7,AKAP8L,AKT1,APEX1,APP,ATF2,AURKAIP1,AXL,BAX,BCKDK,BCL2A1,BCL2L1,BIRC5,BRAF,BRCA1,CASK,CD44,CDC42BPA,CDKN1A,CHEK1,CHEK2,CLDN4,CLK3,CLU,CSF1,DGKA,DUSP1,DUSP10,DUSP7,DYRK3,E2F1,EGFR,EP300,FAS,FPGS,GLUD1,HBEGF,HMGA1,HRAS,HTT,HYOU1,ID2,IGF2,IGFBP3,IL8,ILK,INPP1,INPP4A,INPP5A,KRAS,KRT19,LGALS3,LIG1,LIG4,LYN,MAD2L1,MAPK1,MCL1,MET,MGMT,MPG,MSH2,MTMR1,MTMR12,NBN,NDUFA13,…	134
Cell Cycle	delay in cell stage of cell lines	7.67E-06	ARRB1,CCNB1,CCND3,CCNE1,CDC25C,CDC42,CDK4,CHEK2,DLGAP5,ELAVL1,GNB2L1,MAD2L1,MPG,NCOA3,NRG1,PLK1,POLA1,PTTG1,SOD2,STAT1,TOP2A	21
Cellular Function and Maintenance	contact growth inhibition	7.68E-06	BIRC5,BMP6,CCND1,CCND3,CD24,CDK4,CDKN1A,EGFR,FGFR1,GPI,HMGB1 (includes EG:3146),IGF1R,IRF1,KLF6,MAPK14,METAP2,NME1,PLAG1,PLAGL2,PPP1R15A,PRKAR1A,RARA,SLC19A1,SMAD2,TBC1D3F,TERT,TP53,UBE2I	28
Cell-To-Cell Signaling and Interaction	contact growth inhibition	7.68E-06	BIRC5,BMP6,CCND1,CCND3,CD24,CDK4,CDKN1A,EGFR,FGFR1,GPI,HMGB1 (includes EG:3146),IGF1R,IRF1,KLF6,MAPK14,METAP2,NME1,PLAG1,PLAGL2,PPP1R15A,PRKAR1A,RARA,SLC19A1,SMAD2,TBC1D3F,TERT,TP53,UBE2I	28
Cellular Function and Maintenance	contact growth inhibition of cell lines	7.74E-06	BIRC5,BMP6,CCND3,CD24,CDKN1A,EGFR,FGFR1,GPI,HMGB1 (includes EG:3146),IGF1R,IRF1,MAPK14,METAP2,NME1,PLAG1,PLAGL2,PPP1R15A,PRKAR1A,SLC19A1,SMAD2,TBC1D3F,TERT,TP53	23
Cell-To-Cell Signaling and Interaction	contact growth inhibition of cell lines	7.74E-06	BIRC5,BMP6,CCND3,CD24,CDKN1A,EGFR,FGFR1,GPI,HMGB1 (includes EG:3146),IGF1R,IRF1,MAPK14,METAP2,NME1,PLAG1,PLAGL2,PPP1R15A,PRKAR1A,SLC19A1,SMAD2,TBC1D3F,TERT,TP53	23
Infectious Disease	infection of cells	8.32E-06	AFG3L2,AGAP2,AGBL5,AHCTF1,AKT1,ANKRD6,ANXA2,AP2M1,ARF1,ARGLU1,ARHGAP32,ARHGEF12,ARID1A,ARPC1A,ATG7,ATMIN,ATOX1,ATP5B,ATXN2,AXL,BAHD1,BRCA1,C11ORF9,C1QBP,CALCOCO1,CAMKK2,CAV1,CAV2,CCDC51,CCL5,CD55,CD97,CDC40 (includes EG:361859),CEP68,CHORDC1,CIB2,CLN3 (includes EG:1201),CLNS1A,CLTA,COASY,CSPP1,DAZAP2,DCP2 (includes EG:167227),DDOST,DDX10,DEPDC5,DHX15,DIMT1,DNAJB1,DOCK10,EGFR,EIF2B5,ENC1,EP300,EPA…	251
Cell Cycle	ploidy	8.81E-06	AKAP9,AURKA,AURKB,BIRC5,CDKN1A,CHFR,EDN1,EGFR,IRF2,MAD2L1,NINL,STMN1,TACC3,TERT,TOP2A,TPX2,UBE2B,XRCC5	18
Cell Morphology	morphology of eukaryotic cells	9.02E-06	AMD1,BAX,CAV1,CCND1,CD9,CDC42,CDCP1,CDKN1A,CDKN1C,CRKL,CSF1,CSNK2B,DKK3,DOCK1,EGFR,EZR,F11R,FAS,GDF15,GNA12,HRAS,IGF1R,IGFBP3,IL6ST,IQGAP1,KLF2,KRAS,KRT18,KRT8,LIF,MARCKS,MET,MGAT5,MST1,MST1R,MT1E,NF1 (includes EG:18015),NRG1,PDGFB,PEBP1,PEG10,PIN1,PMP22,PRKCA,PTEN,RASSF1,RB1,RBBP4,RHOG,RXRB,SDC2,SEPT9,SERPINE1,SIAH1,SNAI1,SOD2,STARD13,TCF3,TERT,TNK2,TP53,TPD52,TPM1 (includes EG:22003),TPR,VEGFA,…	68
Cellular Development	developmental process of tumor cell lines	9.06E-06	ACIN1,ACVR2A,ADAM17,AKT1,AKT3 (includes EG:10000),ALG5,AMACR,ANXA1,ANXA7,AURKA,B4GALNT1,BAD,BAG1,BAX,BCL2L1,BCL6,BIRC5,BMP6,BRAF,C1QBP,CAPN1,CAV1,CCNA2,CCND1,CCND3,CCNL2,CD320,CD40,CD44,CDC42,CDCA4,CDCP1,CDK4,CDKN1A,CDT1,CEBPD,CHD1,CLN3 (includes EG:1201),CLU,CREBBP,CREG1,CSF1,CTSD,CTSK,CXCL1,DDR1,DKK3,DLG5,DMTF1,DNAJB4,DYRK1A,E2F1,EDN1,EGFR,EID1,EIF5A,ENC1,ENO1,EP300,ERAL1,ETS2,EZH2,FANCA,FGFR1,…	197
RNA Post-Transcriptional Modification	processing of RNA	9.39E-06	ACIN1,ARL6IP4,CDC40 (includes EG:361859),DDX17,DDX54,DICER1,GEMIN2,HNRNPD,HNRNPH3,HNRNPUL1,HNRPDL,IVNS1ABP,LSM4 (includes EG:25804),LSM6 (includes EG:11157),LUC7L3,NOL3,NUFIP1,PRPF3,PRPF4B,PTBP1,RBM3,RBM5,RBM6,RBPMS,SAP18,SETX,SF3A2,SF3A3,SFPQ,SFRS11,SFRS7,SNRNP70,SNRPB,SNRPC,SNRPD1,SNRPD2,SNRPD3,SNRPF,SNRPN,SRPK2,SRRM1,ZNF638	42
Gene Expression	expression of synthetic promoter	9.44E-06	APP,ARID1A,ARID4B,ARNTL,ATF1,ATP2C1,BAD,BHLHE40,BMPR2,BRCA1,CASP8,CBX5,CCND1,CD40,CD44,CDKN1A,CFLAR,DDX54,EEF1D,EGFR,ESRRA,F2R,Falz,FOXO1,GJA1,HDAC4,IL10RB,IL11,IL6ST,ILK,INHBA,IQGAP1,JUN,L1CAM,LGALS1,LPAR1,LRP6,MAML1,MAPK14,MAX,MEG3 (includes EG:55384),MYD88,N4BP2L2,NCOA3,NFKB1,NOD1,NOTCH1,NR1H3,PARP1,PLK2,PPARG,PSMC5,PTEN,RARA,RB1,RBBP8,REL,RHOC,RNF111,RPAIN,RUNX1,SEC61A1,SMURF2,STAT1,STAT3,TAB…	80
Cell Death	cell death of embryonic cell lines	9.54E-06	AAK1,ABCG2,APP,BAX,BCL2A1,BIRC3,CASP3,CASP8,CD44,CDC42,CFLAR,E2F1,EMP1,EMP2,EMP3,FAS,IER3,IGF1R,IGFBP3,MAP3K5 (includes EG:4217),MCL1,MTF1 (includes EG:17764),NAMPT,NDEL1,PMP22,PPARG,PPP1R15A,PRKAA1,PRMT2,PYCARD,SGPL1,SIAH1,SLC47A1,TFRC,TMX1,TNFRSF1A,TP53,TP53BP2,TRIM27,TRIM39,UXT,XRCC6,YWHAQ (includes EG:10971)	43
Embryonic Development	cell death of embryonic cell lines	9.54E-06	AAK1,ABCG2,APP,BAX,BCL2A1,BIRC3,CASP3,CASP8,CD44,CDC42,CFLAR,E2F1,EMP1,EMP2,EMP3,FAS,IER3,IGF1R,IGFBP3,MAP3K5 (includes EG:4217),MCL1,MTF1 (includes EG:17764),NAMPT,NDEL1,PMP22,PPARG,PPP1R15A,PRKAA1,PRMT2,PYCARD,SGPL1,SIAH1,SLC47A1,TFRC,TMX1,TNFRSF1A,TP53,TP53BP2,TRIM27,TRIM39,UXT,XRCC6,YWHAQ (includes EG:10971)	43
Cell Cycle	cell stage of cervical cancer cell lines	9.54E-06	AKAP9,AURKA,BIRC5,BRD4,CCNA2,CCNB1,CCND3,CDC25B,CDC25C,CDC42,CDK4,CENPI,CHEK1,COPS2,CSE1L,CYLD,DLGAP5,FOXM1,GNAI2,GNAI3,GORASP2,HDAC4,KIF20A,KIF4A,KIFC1,MAD2L1,MAPK14,MPG,NCAPD2,PIN1,PLK1,POLA1,PPP2R2A,PTTG1,RASSF1,RPA1,SMC1A,SPC25,STX16,TERF1,TOP2A,TRIM21,ZNF365	43
Cancer	head and neck tumor	9.56E-06	ABCC3,ABCG2,ABR,ADSL,AIM1 (includes EG:11630),AKT1,AKT3 (includes EG:10000),ANXA1,ATIC,ATP5J,AURKA,BAD,BAG1,BIRC5,BRAF,CASP4,CAV1,CD44,CDK10,CDK4,CDK5,CDKN2C,CLK2,CLK4,CLU,CREBBP,DCK,DHFR,DOCK1,E2F1,EGFR,ENC1,ENG,EPS15,ETS1,FABP5,FCGBP,FGFR1,GABBR2,GART,GNA12,GNAS,HBEGF,HDAC4,HDAC7,HRAS,ID2,IFNAR2,IGFBP2,IL13RA1,IL32,ING1,ITGB3,ITGB5,JUN,JUP,KIF1A,KLF6,KRAS,KRT18,LAMA4,LGALS3,LPAR1,MARCKS,MET,MGM…	126
Cell Death	cell death of prostate cancer cell lines	9.73E-06	AGR2,AIFM1,BAX,BCL2L1,BCL2L11,BIRC3,BIRC5,BRCA1,CASP3,CASP8,CASP9,CAV1,CDK5,CFLAR,CLU,COX5A (includes EG:12858),DKK3,E2F1,EGFR,FAS,FOS,FOXO1,GDF15,HSPA1A,HSPB8,IGFBP3,IGFBP4,INHBA,LGALS1,NCOA3,PARP1,PEBP1,PLAU,PMAIP1,PRKCA,PTEN,RABGGTA,RABGGTB,SOCS3,STAT3,TGFB2,TMBIM6,TP53,TPD52,TRPS1,TYMP,VEGFC	47
DNA Replication, Recombination, and Repair	double-stranded DNA break repair	9.93E-06	BRCA1,BRCC3,BRE,FEN1,KPNA2,LIG4,NBN,NHEJ1,NPM1 (includes EG:4869),PARP1,PCNA,POLA1,PRPF19,RAD50,RNF8,SETMAR,SETX,TDP1 (includes EG:104884),UBE2N,UIMC1,VCP,XRCC4,XRCC5,XRCC6	24
Cellular Growth and Proliferation	growth of epithelial cells	1.02E-05	AREG,CCND1,CCND3,CDK4,CDKN1A,EGFR,EP300,EZH2,FHL2,HBEGF,ID2,IL11,MST1R,NOTCH1,PIN1,RB1,S100A11,TERT,TGFB2,TP53	20
Cellular Development	growth of epithelial cells	1.02E-05	AREG,CCND1,CCND3,CDK4,CDKN1A,EGFR,EP300,EZH2,FHL2,HBEGF,ID2,IL11,MST1R,NOTCH1,PIN1,RB1,S100A11,TERT,TGFB2,TP53	20
Cancer	tumorigenesis of cells	1.09E-05	ADAM17,AKT1,CCND1,CD151,CD44,CDKN1A,COL18A1,DAK,EGFR,EIF4E,EPAS1,EREG,ERF,ETS1,GPI,HTATIP2,ING1,ITGB4,KLF6,L1CAM,LOXL1,MET,NFKBIA,NME1,PPAP2A,PRKAR1A,PTK2,REL,RRM1,S100A4,SOD2,TERT,TNK2,TRIO,VANGL1,VEGFA	36
Cancer	lung cancer	1.10E-05	ABCC3,ABCG2,ACTR10,AGR2,AKT1,AKT3 (includes EG:10000),ALDH1B1,ALDOA,APEX1,AURKA,AURKB,BAG1,BAX,BCL2L1,BIRC5,BRAF,CASP8,CAV1,CCNA2,CCNB1,CCNB2,CCND1,CCND3,CD24,CD44,CDC20,CDK10,CDK4,CDK5,CDKN1C,CERS2,CHEK2,CLCN3,CLDN4,CLK4,CSF1,CTSK,CYP1B1,DHFR,DICER1,DNAJB4,EGFR,EIF4A1,ENG,ENO1,EPAS1,EPB41L4B,EPHX1,EPOR,ERCC1,FAM149B1,FAS,FGFR1,FOXM1,GART,GPI,GPX1 (includes EG:14775),GSN,HDAC4,HDAC7,ID1,IFI30,IMP…	147
Genetic Disorder	lung cancer	1.10E-05	ABCC3,ABCG2,ACTR10,AGR2,AKT1,AKT3 (includes EG:10000),ALDH1B1,ALDOA,APEX1,AURKA,AURKB,BAG1,BAX,BCL2L1,BIRC5,BRAF,CASP8,CAV1,CCNA2,CCNB1,CCNB2,CCND1,CCND3,CD24,CD44,CDC20,CDK10,CDK4,CDK5,CDKN1C,CERS2,CHEK2,CLCN3,CLDN4,CLK4,CSF1,CTSK,CYP1B1,DHFR,DICER1,DNAJB4,EGFR,EIF4A1,ENG,ENO1,EPAS1,EPB41L4B,EPHX1,EPOR,ERCC1,FAM149B1,FAS,FGFR1,FOXM1,GART,GPI,GPX1 (includes EG:14775),GSN,HDAC4,HDAC7,ID1,IFI30,IMP…	147
Respiratory Disease	lung cancer	1.10E-05	ABCC3,ABCG2,ACTR10,AGR2,AKT1,AKT3 (includes EG:10000),ALDH1B1,ALDOA,APEX1,AURKA,AURKB,BAG1,BAX,BCL2L1,BIRC5,BRAF,CASP8,CAV1,CCNA2,CCNB1,CCNB2,CCND1,CCND3,CD24,CD44,CDC20,CDK10,CDK4,CDK5,CDKN1C,CERS2,CHEK2,CLCN3,CLDN4,CLK4,CSF1,CTSK,CYP1B1,DHFR,DICER1,DNAJB4,EGFR,EIF4A1,ENG,ENO1,EPAS1,EPB41L4B,EPHX1,EPOR,ERCC1,FAM149B1,FAS,FGFR1,FOXM1,GART,GPI,GPX1 (includes EG:14775),GSN,HDAC4,HDAC7,ID1,IFI30,IMP…	147
Cell Cycle	cell cycle progression of tumor cell lines	1.32E-05	APBB2,AURKA,BAX,BCL6,BRCA1,CAV1,CCNB1,CCND1,CD44,CDC25B,CDC25C,CDC27,CDK4,CDKN1A,CDKN2C,CSE1L,CSNK2A2,DNAJB4,DUSP1,E2F1,EGFR,EIF4E,FANCA,FOXO3,KRT19,LIG1,LYN,MAPK14,MLL,NOTCH1,NPM1 (includes EG:4869),PCNA,PHB (includes EG:5245),PIKFYVE,PPARG,PPP2R3A,PTEN,RB1,RPA1,S100A4,SFN,SMARCA4,SMARCB1,TP53,WT1	45
Molecular Transport	transport of protein	1.32E-05	ACD,ADRB2,AP1G1,AP3B1,AP3D1,APPBP2,BLZF1,CALR,CASP9,CENPF,CTSA,DNAJA1,DNAJA4,EIF2D,EIF5A,ERGIC3,ERP29,GOSR2,KDELR1,KDELR2,LMAN1,M6PR,MYH9,NME2,NPM1 (includes EG:4869),NUP214,NUTF2,PDIA3,PEX10,PEX16,PEX7 (includes EG:18634),PPP1R10,PPT1,RAB2A,RANBP2,RPAIN,SCAMP1,SEC23IP,SMURF1,SPAST,TAP2,TMX1,TPR,TRPC4AP,XPO6	45
Protein Trafficking	transport of protein	1.32E-05	ACD,ADRB2,AP1G1,AP3B1,AP3D1,APPBP2,BLZF1,CALR,CASP9,CENPF,CTSA,DNAJA1,DNAJA4,EIF2D,EIF5A,ERGIC3,ERP29,GOSR2,KDELR1,KDELR2,LMAN1,M6PR,MYH9,NME2,NPM1 (includes EG:4869),NUP214,NUTF2,PDIA3,PEX10,PEX16,PEX7 (includes EG:18634),PPP1R10,PPT1,RAB2A,RANBP2,RPAIN,SCAMP1,SEC23IP,SMURF1,SPAST,TAP2,TMX1,TPR,TRPC4AP,XPO6	45
Cellular Function and Maintenance	organization of cytoskeleton	1.36E-05	ANTXR1,APP,ATP2C1,CCDC88A,CDC42BPA,CLU,CRKL,EFNA5,ENG,F2RL1,FAS,FSCN1,ICAM1,ICAM3,ILK,MST1R,MYH9,NF1 (includes EG:18015),PDGFA,PLS3,RNF5,SDC2,VEGFA	23
Cellular Assembly and Organization	organization of cytoskeleton	1.36E-05	ANTXR1,APP,ATP2C1,CCDC88A,CDC42BPA,CLU,CRKL,EFNA5,ENG,F2RL1,FAS,FSCN1,ICAM1,ICAM3,ILK,MST1R,MYH9,NF1 (includes EG:18015),PDGFA,PLS3,RNF5,SDC2,VEGFA	23
Cancer	tumorigenesis of eukaryotic cells	1.41E-05	ADAM17,AKT1,CCND1,CD151,CD44,CDKN1A,COL18A1,DAK,EGFR,EIF4E,EPAS1,EREG,ERF,ETS1,GPI,HTATIP2,ING1,ITGB4,KLF6,LOXL1,NFKBIA,NME1,PPAP2A,PRKAR1A,PTK2,REL,RRM1,S100A4,SOD2,TERT,TNK2,TRIO,VANGL1,VEGFA	34
Cancer	head and neck cancer	1.54E-05	ABCC3,ABCG2,ABR,ADSL,AIM1 (includes EG:11630),AKT1,AKT3 (includes EG:10000),ANXA1,ATIC,ATP5J,AURKA,BAD,BAG1,BIRC5,BRAF,CASP4,CAV1,CD44,CDK10,CDK4,CDK5,CDKN2C,CLK2,CLK4,CLU,CREBBP,DCK,DHFR,DOCK1,E2F1,EGFR,ENC1,ENG,EPOR,EPS15,ERCC1,ETS1,FABP5,FCGBP,FGFR1,GABBR2,GART,GNA12,GNAS,HBEGF,HDAC4,HDAC7,HRAS,ID2,IFNAR2,IGFBP2,IL13RA1,IL15RA,IL32,ING1,ITGB3,ITGB5,JUN,JUP,KIF1A,KLF6,KRAS,KRT18,LAMA4,LGALS1,LG…	140
Cellular Growth and Proliferation	arrest in growth of cell lines	1.69E-05	AKT3 (includes EG:10000),AMACR,BRCA1,CCND1,CDC42,CDKN1A,E2F1,EZH2,GADD45GIP1,HRAS,IL6ST,IRF1,LIF,NOTCH1,PFDN5,PRAME (includes EG:23532),PRMT1,PTEN,SMARCA4,SMARCB1,SOCS1,TAF7,TCF3,TERT,TFE3,TP53,ZNF148	27
Cell Death	cell death of ovarian cancer cell lines	1.69E-05	AGPAT2,BCL2L1,CASP3,CASP8,CASP9,CDC7,CFLAR,DFFB,DNAJC15,DUSP1,EGFR,FAS,HRAS,KLF2,MADD,MAPK1,PLA2G16,PTEN,RABGGTA,RABGGTB,RIPK1,SALL2,SPARC,TERT,TNFRSF1A,TP53,WEE1	27
Cellular Movement	movement of cell lines	1.70E-05	ADAM17,ADI1 (includes EG:104923),AGK,AKT1,AKT3 (includes EG:10000),ALCAM,AMD1,ANKS1A,ANXA2,AP2M1,APP,AURKA,CAV1,CCDC88A,CCL2,CD151,CD24,CD40,CD44,CD97,CDC42,CDH2,CDKN1A,CLDN4,CLU,CNN2,COL18A1,CRKL,CTSB,CTTN,CX3CL1,CXCL1,CXCL2,DICER1,DOCK1,DPYSL2,EGFR,EGR1,EPOR,EREG,EZR,FGFR1,FOXM1,FOXO1,FOXO3,GFER,GJA1,GNA11,GNAI3,GNB2L1,GRN,HAX1,HSPG2,ICAM1,ID1,ID3 (includes EG:15903),IGF1R,IGF2,IL11,IL8,IQGAP1,…	124
Cell Cycle	G1 phase of eukaryotic cells	1.78E-05	AATF,ARRB1,BAD,BHLHE40,BRAF,BRCA1,CAMKK2,CCND1,CCND3,CCNE1,CCNE2,CCNG2,CDK4,CDK5RAP3,CDKN1A,CDKN1C,CEBPD,CHEK2,COPS2,CSNK2B,DARS,DUSP1,E2F1,EGFR,ELAVL1,EP300,EP400,ESRRA,FOXM1,GDF15,GNB2L1,GPS2,GSPT1,HES1 (includes EG:15205),HMGA1,ID2,IGF2,LGALS1,LGALS3,LMNA,MET,NCOA3,NOTCH1,NRG1,PTEN,RB1,RB1CC1,RCHY1,RPL5,SKP2,SOD2,SPTAN1,TFDP1,TFRC,TP53,TUSC2,TYMS	57
Cell Cycle	G2/M phase of eukaryotic cells	1.79E-05	AMACR,CDC25C,CHEK1,CHEK2,FOXM1,GMNN,KDM5B,MAPK14,MGMT,MSH2,NPM1 (includes EG:4869),PPAP2C,RAD17 (includes EG:19356),RAD9A,RBBP8,RPA1,TP53BP1,WEE1	18
Cell Cycle	delay in cell stage of eukaryotic cells	1.85E-05	ARRB1,CCNB1,CCND3,CCNE1,CDC25C,CDC42,CDK4,CDKN1A,CHEK2,DLGAP5,ELAVL1,GNB2L1,MAD2L1,MPG,NCOA3,NRG1,PLK1,POLA1,PTTG1,SOD2,STAT1,TOP2A	22
Cell Cycle	arrest in cell stage of eukaryotic cells	1.97E-05	AATF,AGK,AMACR,ATF2,BHLHE40,BIRC5,BRAF,BRCA1,CAMKK2,CCNA2,CCNB1,CCND1,CCNE1,CD44,CDC25B,CDC25C,CDC7,CDK4,CDK5RAP3,CDKN1A,CDKN1C,CEBPD,CENPI,CHEK1,CHEK2,CHFR,CSE1L,CYP1B1,DLGAP5,DUSP1,EGFR,EP300,EP400,FOXM1,GDF15,GPS2,GSPT1,HDAC4,HRAS,IGF2,KDM5B,LGALS1,LGALS3,LMNA,MAD2L1,MAPK14,MET,MGMT,MSH2,MYBL2,NBN,NOTCH1,PAFAH1B1,PLAU,PLK1,PPAP2C,PPP2R2A,PTEN,RASSF1,RB1,RB1CC1,RPA1,RPL5,SFN,SKP2,SPTAN1,TERT,TF…	74
Cancer	adenocarcinoma	2.08E-05	ABCC3,ACAT1,ACY1,AGPAT2,ALDH1B1,ALDOA,ANXA1,ANXA2,BAD,BRAF,CAV1,CCNA2,CCNB1,CCNB2,CCND1,CCND3,CDC20,CDKN1C,CLU,DDX17,DICER1,DYNLRB1,EGFR,EIF4A1,EIF4E,ENG,ENO1,EPAS1,ETS1,FCGBP,FGFR1,FOXM1,GABBR2,GJA1,GNB2L1,GPI,GSTP1,HDAC4,HDAC7,IMPDH2,INHBA,KDELR1,KRAS,LDHA,LGALS3,MAGED1,MAPK1,MET,MMP2,MTAP,MUC1,NQO1,PCNA,PFKP,PGK1,PKM2,PPARG,PPP3CB,PRKAR1A,PRKRA,PTCH1,PTPN4,RABGGTB,RCC1 (includes EG:1104),RNF5,…	92
Cancer	tumorigenesis of cell lines	2.13E-05	ADAM17,AKT1,CCND1,CD151,CD44,CDKN1A,COL18A1,DAK,EGFR,EIF4E,EPAS1,EREG,ERF,ETS1,GPI,HTATIP2,KLF6,LOXL1,NFKBIA,NME1,PPAP2A,PRKAR1A,REL,S100A4,SOD2,TERT,TNK2,TRIO,VANGL1	29
Cell Death	apoptosis of tumor cells	2.24E-05	AGAP2,ATF2,ATXN2,BAX,BCL2L1,BCL2L11,BID,BIRC5,BRCA1,CASP3,CASP8,CASP9,CD40,CDC25B,CDKN1A,CFLAR,CTSB,DNMT3B,ENO1,FAS,FOXO1,GNB2L1,HBEGF,HMGA2,HSPB8,IGF1R,ITGA6,ITGB3,ITGB4,JAG1,KRAS,LGALS1,LPAR1,MCL1,MCM2,NCOA3,NOTCH1,PARP1,PHLDA1,PLK1,PMAIP1,PTEN,RARA,STAT3,TERT,TP53,TXN,VEGFA,VEGFC	49
Cell Cycle	arrest in cell cycle progression	2.27E-05	AKAP9,AURKA,BRCA1,BTRC,CALR,CAV1,CCNA2,CCNB1,CCND1,CDC123,CDC25B,CDK4,CDKN1A,CDKN1C,CDKN2C,CDKN3,COL1A1,CUL1,CUL2,CUL3,E2F1,EGFR,EIF4E,FOXO3,HRAS,IL8,ING1,INHBA,ITGA2,KHDRBS1,KRT19,LYN,MAD2L1,MAPK14,MLF1,MLL,NBN,NOTCH1,NPM1 (includes EG:4869),PA2G4,PLK1,PPARG,PPM1G,PPP1R15A,PTEN,RASSF1,RB1,S100A4,SKP2,SMARCA4,SMARCB1,STAT1,TCF7L2 (includes EG:6934),TGFB2,THBS1,TP53,ZAK	57
Cell Cycle	arrest in cell cycle progression of eukaryotic cells	2.29E-05	AKAP9,AURKA,BRCA1,BTRC,CAV1,CCNB1,CCND1,CDC25B,CDK4,CDKN1A,CDKN1C,CDKN2C,COL1A1,E2F1,EGFR,EIF4E,FOXO3,HRAS,ING1,INHBA,ITGA2,KRT19,LYN,MAD2L1,MAPK14,MLL,NOTCH1,NPM1 (includes EG:4869),PLK1,PPARG,PTEN,RB1,S100A4,SKP2,SMARCA4,SMARCB1,TP53	37
Cell Cycle	G2/M phase of cell lines	2.35E-05	AMACR,CDC25C,CHEK1,CHEK2,FOXM1,GMNN,KDM5B,MGMT,MSH2,NPM1 (includes EG:4869),PPAP2C,RAD17 (includes EG:19356),RAD9A,RBBP8,RPA1,TP53BP1,WEE1	17
Cellular Movement	movement of tumor cell lines	2.43E-05	ADAM17,AGK,AKT1,AKT3 (includes EG:10000),ANXA2,AP2M1,APP,AURKA,CAV1,CCDC88A,CCL2,CD151,CD24,CD40,CD44,CD97,CDH2,CLDN4,CLU,CRKL,CTTN,CX3CL1,CXCL2,DOCK1,DPYSL2,EGFR,EGR1,EPOR,EREG,FGFR1,FOXM1,FOXO3,GFER,GJA1,GNAI3,GNB2L1,GRN,HAX1,ID1,IGF1R,IGF2,IL8,IQGAP1,ITGA2,ITGA6,ITGB3,ITGB4,ITGB5,L1CAM,LAMC2,LASP1,LPAR1,MAPK11,MAPK14,MAPKAPK2,MARCKS,MDK,MET,MMP2,MST1,MSX2,MUC1,NCOA3,NES,NME1,NRG1,PHB (includes…	95
Cell Cycle	delay in cell stage of tumor cell lines	2.58E-05	ARRB1,CCNB1,CCND3,CCNE1,CDC25C,CDC42,CDK4,DLGAP5,ELAVL1,MAD2L1,MPG,NCOA3,NRG1,PLK1,POLA1,PTTG1,SOD2,STAT1,TOP2A	19
Cellular Growth and Proliferation	growth of fibroblast cell lines	3.06E-05	BRCA1,CCND1,CDKN1A,CSNK2B,E2F1,EGFR,EREG,GADD45GIP1,GAK,GNB2L1,GRN,HRAS,IGFBP3,KIAA0101,MAX,NF2,NPM1 (includes EG:4869),PFDN5,PLAG1,PLAGL2,PPP1R15A,PRMT1,PTEN,RYK,SMYD3,SOS1,TBC1D3F,TERT,TFE3,TFRC,TP53,TPM1 (includes EG:22003),TRIM32,UBE2C,UBTF	35
Cellular Development	growth of fibroblast cell lines	3.06E-05	BRCA1,CCND1,CDKN1A,CSNK2B,E2F1,EGFR,EREG,GADD45GIP1,GAK,GNB2L1,GRN,HRAS,IGFBP3,KIAA0101,MAX,NF2,NPM1 (includes EG:4869),PFDN5,PLAG1,PLAGL2,PPP1R15A,PRMT1,PTEN,RYK,SMYD3,SOS1,TBC1D3F,TERT,TFE3,TFRC,TP53,TPM1 (includes EG:22003),TRIM32,UBE2C,UBTF	35
Connective Tissue Development and Function	growth of fibroblast cell lines	3.06E-05	BRCA1,CCND1,CDKN1A,CSNK2B,E2F1,EGFR,EREG,GADD45GIP1,GAK,GNB2L1,GRN,HRAS,IGFBP3,KIAA0101,MAX,NF2,NPM1 (includes EG:4869),PFDN5,PLAG1,PLAGL2,PPP1R15A,PRMT1,PTEN,RYK,SMYD3,SOS1,TBC1D3F,TERT,TFE3,TFRC,TP53,TPM1 (includes EG:22003),TRIM32,UBE2C,UBTF	35
DNA Replication, Recombination, and Repair	joining of DNA	3.08E-05	BRCA1,LIG1,LIG4,MGMT,PARP1,RAD50,RAD51,TOP2A,XRCC4,XRCC5,XRCC6	11
Molecular Transport	quantity of ATP	3.08E-05	APP,BCL2L1,CD47,FAS,FXN,NQO1,PPARG,SLC25A13,TERT,UCP2,VDAC1	11
Energy Production	quantity of ATP	3.08E-05	APP,BCL2L1,CD47,FAS,FXN,NQO1,PPARG,SLC25A13,TERT,UCP2,VDAC1	11
Nucleic Acid Metabolism	quantity of ATP	3.08E-05	APP,BCL2L1,CD47,FAS,FXN,NQO1,PPARG,SLC25A13,TERT,UCP2,VDAC1	11
Small Molecule Biochemistry	quantity of ATP	3.08E-05	APP,BCL2L1,CD47,FAS,FXN,NQO1,PPARG,SLC25A13,TERT,UCP2,VDAC1	11
Cell Cycle	delay in cell stage	3.23E-05	ARRB1,BIRC5,CCNB1,CCND3,CCNE1,CDC20,CDC25C,CDC42,CDK4,CDKN1A,CHEK2,DLGAP5,ELAVL1,FOXM1,GNB2L1,MAD2L1,MPG,NCOA3,NRG1,PLK1,POLA1,PTTG1,SOD2,STAT1,TOP2A	25
Cancer	lung carcinoma	3.44E-05	ACTR10,ALDH1B1,ALDOA,BRAF,CAV1,CCNA2,CCNB1,CCNB2,CCND3,CDC20,CDK4,CDKN1C,CLCN3,DHFR,DICER1,EGFR,EIF4A1,ENO1,EPAS1,EPB41L4B,EPOR,FAS,FGFR1,FOXM1,GART,GPI,GSN,HDAC4,HDAC7,IFI30,IMPDH2,KRAS,LDHA,MAGED1,MAP2K2,MCM2,MET,MTAP,MYL12A,NDUFB4,PCNA,PFKP,PIK3CA,PLK1,POLE,POLE2,POLE3,PPP2R5C,PRKRA,PSMB5,RABGGTB,RB1,RCC1 (includes EG:1104),RHOC,RNF5,RRM1,RRM2,RXRB,SERBP1,SMEK1,SRM,SSR2,TARBP2,THBD,TIMP1,TK1,T…	81
Genetic Disorder	lung carcinoma	3.44E-05	ACTR10,ALDH1B1,ALDOA,BRAF,CAV1,CCNA2,CCNB1,CCNB2,CCND3,CDC20,CDK4,CDKN1C,CLCN3,DHFR,DICER1,EGFR,EIF4A1,ENO1,EPAS1,EPB41L4B,EPOR,FAS,FGFR1,FOXM1,GART,GPI,GSN,HDAC4,HDAC7,IFI30,IMPDH2,KRAS,LDHA,MAGED1,MAP2K2,MCM2,MET,MTAP,MYL12A,NDUFB4,PCNA,PFKP,PIK3CA,PLK1,POLE,POLE2,POLE3,PPP2R5C,PRKRA,PSMB5,RABGGTB,RB1,RCC1 (includes EG:1104),RHOC,RNF5,RRM1,RRM2,RXRB,SERBP1,SMEK1,SRM,SSR2,TARBP2,THBD,TIMP1,TK1,T…	81
Respiratory Disease	lung carcinoma	3.44E-05	ACTR10,ALDH1B1,ALDOA,BRAF,CAV1,CCNA2,CCNB1,CCNB2,CCND3,CDC20,CDK4,CDKN1C,CLCN3,DHFR,DICER1,EGFR,EIF4A1,ENO1,EPAS1,EPB41L4B,EPOR,FAS,FGFR1,FOXM1,GART,GPI,GSN,HDAC4,HDAC7,IFI30,IMPDH2,KRAS,LDHA,MAGED1,MAP2K2,MCM2,MET,MTAP,MYL12A,NDUFB4,PCNA,PFKP,PIK3CA,PLK1,POLE,POLE2,POLE3,PPP2R5C,PRKRA,PSMB5,RABGGTB,RB1,RCC1 (includes EG:1104),RHOC,RNF5,RRM1,RRM2,RXRB,SERBP1,SMEK1,SRM,SSR2,TARBP2,THBD,TIMP1,TK1,T…	81
Cell Death	survival of eukaryotic cells	3.78E-05	ABCC3,ABCG2,ACVR2A,ADK,AIFM1,AKAP7,AKAP8L,AKT1,APEX1,APOE,APP,ATF2,AURKAIP1,AXL,BAX,BCKDK,BCL2A1,BCL2L1,BIRC5,BRAF,BRCA1,CASK,CCL5,CD44,CDC42BPA,CDKN1A,CHEK1,CHEK2,CLDN4,CLK3,CLU,CSF1,CX3CL1,DGKA,DUSP1,DUSP10,DUSP7,DYRK3,E2F1,EGFR,EP300,FAS,FPGS,GLUD1,HBEGF,HMGA1,HMGB1 (includes EG:3146),HRAS,HTT,HYOU1,ICAM1,ID2,IGF1R,IGF2,IGFBP3,IL8,ILK,INPP1,INPP4A,INPP5A,KRAS,KRT19,LGALS3,LIF,LIG1,LIG4,LYN,MAD…	155
DNA Replication, Recombination, and Repair	recombination of DNA	3.82E-05	ATRX,CHEK1,HJURP,HMGB1 (includes EG:3146),IGHMBP2,KPNA1,KPNA2,MSH2,MSH3 (includes EG:17686),MSH5,RAD50,RAD51,RAD51C,RAD54B,RMI1,RPA1,RPAIN,RUVBL2,TP53,TSN,XRCC2,XRCC4,XRCC5	23
Cell Cycle	arrest in cell cycle progression of cell lines	3.89E-05	AKAP9,AURKA,BRCA1,BTRC,CAV1,CCNB1,CCND1,CDC25B,CDK4,CDKN1A,CDKN2C,E2F1,EGFR,EIF4E,FOXO3,HRAS,ING1,INHBA,KRT19,LYN,MAPK14,MLL,NOTCH1,NPM1 (includes EG:4869),PLK1,PPARG,PTEN,RB1,S100A4,SMARCA4,SMARCB1,TP53	32
Cancer	urinary tract tumor	3.89E-05	ACAT1,AGPAT2,AURKA,CDK4,EGFR,HRAS,KRAS,LOXL1,MAPK1,MMP2,MUC1,POLE,POLE2,POLE3,POR,PTCH1,PTEN,RB1,RRM1,RRM2,SFRP1,TIMP1,TOP2A,TP53,TUBA1A,TUBA1C,TUBB2A,TUBB2C,TUBB3,TUBG1,TUBG2,UBE2C	32
Renal and Urological Disease	urinary tract tumor	3.89E-05	ACAT1,AGPAT2,AURKA,CDK4,EGFR,HRAS,KRAS,LOXL1,MAPK1,MMP2,MUC1,POLE,POLE2,POLE3,POR,PTCH1,PTEN,RB1,RRM1,RRM2,SFRP1,TIMP1,TOP2A,TP53,TUBA1A,TUBA1C,TUBB2A,TUBB2C,TUBB3,TUBG1,TUBG2,UBE2C	32
Cell Death	cell death of kidney cell lines	3.92E-05	AAK1,AATF,ABCG2,APP,ATF6,BAX,BCL2A1,BCL2L1,BIRC3,CASP3,CASP8,CCBL1,CD44,CDC42,CFLAR,EMP1,EMP2,EMP3,FAS,HRAS,HYOU1,IER3,IGF1R,IGFBP3,MAP3K5 (includes EG:4217),MCL1,NAMPT,NDEL1,PKD1,PMP22,PPARG,PPP1R15A,PRKAA1,PRMT2,PYCARD,SGPL1,SIAH1,SLC47A1,TFRC,TMX1,TNFRSF1A,TP53BP2,TRIM27,TRIM39,TRPS1,UXT,XRCC6,YWHAQ (includes EG:10971)	48
Cell Death	cell death of normal cells	3.99E-05	AIFM1,AKT1,ANPEP,ANXA1,APIP,APOE,APP,ARRB1,ATF2,ATF3,BAG1,BAX,BCL2A1,BCL2L1,BCL2L11,BID,BIRC3,BRCA1,CASP3,CASP4,CASP8,CASP9,CCL5,CD40,CD44,CD59 (includes EG:25407),CD70,CD99,CDH2,CDKN1A,CFLAR,COL18A1,CSF1,CST3,CTSD,CX3CL1,CXCL1,CYBA,DDR1,DNAJB2,DUSP1,E2F1,EBAG9,EDN1,EGFR,ETS2,EZR,FANCA,FAS,FOXO1,FOXO3,GPX1 (includes EG:14775),HLA-G,HRAS,HSD17B10,HTT,HYOU1,ICMT,IGF1R,IL6ST,IL8,ITGA2,ITM2B,ITPR2,IT…	128
Cell Cycle	mitosis of tumor cell lines	4.08E-05	AURKA,BIRC5,CCNB1,CDC25B,CDC25C,CDC7,CDKN1A,CENPI,CHEK1,CSE1L,CYLD,DLGAP5,FOXM1,GNAI3,GRN,HDAC4,MAD2L1,MAPK14,NRG1,PLK1,PTTG1,RASSF1,SIAH1,SPC25,TOP2A,TP53,ZNF365	27
Cell Cycle	G1 phase of tumor cell lines	4.21E-05	AATF,ARRB1,BAD,BHLHE40,BRAF,BRCA1,CAMKK2,CCND1,CCND3,CCNE1,CCNG2,CDK4,CDK5RAP3,CDKN1A,CDKN1C,COPS2,DARS,DUSP1,EGFR,ELAVL1,EP300,ESRRA,FOXM1,GDF15,GPS2,GSPT1,HES1 (includes EG:15205),HMGA1,IGF2,LGALS1,LGALS3,MET,NCOA3,NOTCH1,NRG1,PTEN,RB1CC1,RCHY1,RPL5,SKP2,SOD2,SPTAN1,TP53,TUSC2,TYMS	45
Cell Cycle	arrest in cell stage of tumor cell lines	4.21E-05	AATF,AGK,AMACR,BHLHE40,BIRC5,BRAF,BRCA1,CAMKK2,CCNA2,CCNB1,CCND1,CCNE1,CDC25C,CDC7,CDK4,CDK5RAP3,CDKN1A,CDKN1C,CEBPD,CENPI,CHEK1,CHEK2,CHFR,CSE1L,CYP1B1,DLGAP5,DUSP1,EGFR,EP300,FOXM1,GDF15,GPS2,GSPT1,HDAC4,HRAS,IGF2,LGALS1,LGALS3,MAD2L1,MAPK14,MET,MSH2,NOTCH1,PLAU,PLK1,PPP2R2A,PTEN,RASSF1,RB1CC1,RPA1,RPL5,SFN,SKP2,SPTAN1,TP53,TP53BP1,TUSC2,TYMS,WEE1	59
Cell Death	cell death of fibroblasts	4.45E-05	ATF2,ATF3,BAX,BCL2L1,BCL2L11,BIRC3,BRCA1,CASP3,CASP4,CASP8,CASP9,CDKN1A,CFLAR,DUSP1,E2F1,FAS,FOXO1,IGF1R,MCL1,MYBL2,NPC1,REV3L,SFRP1,TERT,TNFAIP8,TP53,TRAF1,WRN (includes EG:7486)	28
Cell Death	survival of cells	5.36E-05	ABCC3,ABCG2,ACVR2A,ADK,AIFM1,AKAP7,AKAP8L,AKT1,APEX1,APOE,APP,ARAP3,ATF2,AURKAIP1,AXL,BAG1,BAX,BCKDK,BCL2A1,BCL2L1,BIRC5,BRAF,BRCA1,CASK,CAV1,CCL5,CD44,CDC42BPA,CDKN1A,CHEK1,CHEK2,CLDN4,CLK3,CLU,COL18A1,CSF1,CX3CL1,DGKA,DUSP1,DUSP10,DUSP7,DYRK3,E2F1,EGFR,EP300,FAS,FPGS,GLUD1,HBEGF,HMGA1,HMGB1 (includes EG:3146),HRAS,HTT,HYOU1,ICAM1,ID2,IGF1R,IGF2,IGFBP3,IL8,ILK,INPP1,INPP4A,INPP5A,KRAS,KRT19,LAPT…	162
RNA Post-Transcriptional Modification	modification of RNA	5.65E-05	ACIN1,ARL6IP4,CDC40 (includes EG:361859),DDX17,DDX54,DICER1,ERCC8,GEMIN2,HNRNPD,HNRNPH3,HNRNPUL1,HNRPDL,IVNS1ABP,LSM4 (includes EG:25804),LSM6 (includes EG:11157),LUC7L3,NOL3,NUFIP1,PARN,PRPF3,PRPF4B,PTBP1,RBM3,RBM5,RBM6,RBPMS,SAP18,SETX,SF3A2,SF3A3,SFPQ,SFRS11,SFRS7,SNRNP70,SNRPB,SNRPC,SNRPD1,SNRPD2,SNRPD3,SNRPF,SNRPN,SRPK2,SRRM1,ZNF638	44
Cellular Movement	migration of tumor cell lines	5.72E-05	ADAM17,AGK,AKT1,AKT3 (includes EG:10000),ANXA2,AP2M1,APP,AURKA,CAV1,CCDC88A,CCL2,CD151,CD24,CD40,CD44,CD97,CDH2,CLDN4,CLU,CRKL,CTTN,CX3CL1,CXCL2,DOCK1,DPYSL2,EGFR,EGR1,EPOR,EREG,FGFR1,FOXM1,FOXO3,GFER,GJA1,GNAI3,GNB2L1,GRN,HAX1,ID1,IGF1R,IGF2,IL8,IQGAP1,ITGA2,ITGA6,ITGB3,ITGB4,ITGB5,L1CAM,LAMC2,LASP1,LPAR1,MAPK11,MAPK14,MAPKAPK2,MDK,MET,MMP2,MST1,MSX2,MUC1,NCOA3,NES,NME1,NRG1,PHB (includes EG:524…	92
Cell Cycle	senescence of fibroblast cell lines	6.28E-05	CDKN1A,DUSP1,EP300,EREG,HRAS,ID1,KRAS,POT1,RB1,RBL2,TCF3,TERT,TP53	13
Cellular Development	senescence of fibroblast cell lines	6.28E-05	CDKN1A,DUSP1,EP300,EREG,HRAS,ID1,KRAS,POT1,RB1,RBL2,TCF3,TERT,TP53	13
Connective Tissue Development and Function	senescence of fibroblast cell lines	6.28E-05	CDKN1A,DUSP1,EP300,EREG,HRAS,ID1,KRAS,POT1,RB1,RBL2,TCF3,TERT,TP53	13
Cellular Movement	migration of cell lines	6.41E-05	ADAM17,ADI1 (includes EG:104923),AGK,AKT1,AKT3 (includes EG:10000),ALCAM,ANKS1A,ANXA2,AP2M1,APP,AURKA,CAV1,CCDC88A,CCL2,CD151,CD24,CD40,CD44,CD97,CDC42,CDH2,CDKN1A,CLDN4,CLU,CNN2,COL18A1,CRKL,CTSB,CTTN,CX3CL1,CXCL1,CXCL2,DICER1,DOCK1,DPYSL2,EGFR,EGR1,EPOR,EREG,EZR,FGFR1,FOXM1,FOXO1,FOXO3,GFER,GJA1,GNA11,GNAI3,GNB2L1,GRN,HAX1,ICAM1,ID1,ID3 (includes EG:15903),IGF1R,IGF2,IL11,IL8,IQGAP1,ITGA2,ITGA6…	119
Cancer	transformation of cells	6.60E-05	AMD1,ANP32A,ARHGEF12,ASPH,AURKA,AXL,BCL2A1,BCL2L1,BCL6,BRCA1,CCNA2,CCND1,CDKN1A,CDKN1C,CSF1,CXCL1,DKK1,E2F1,EGFR,EP300,EWSR1,FGFR1,FXN,GPI,HRAS,HYAL2,IGF1R,IL27RA,JAG1,JUP,KLF11,KLF6,KRAS,L1CAM,MAX,MCTS1,MERTK,MLL,MST1R,NCK2,NFKB2,NOTCH1,NPM1 (includes EG:4869),NRG1,PIK3R1,PPM1D,PTEN,PTTG1,REL,RUNX1,SDCBP,SEPT9,SKP2,SOS1,STARD13,STAT3,TAF15,TERT,TP53,TPR,TRIO,TRRAP,ZAK	63
Cancer	brain cancer	6.72E-05	ABCG2,ABR,AKT1,AKT3 (includes EG:10000),ANXA1,BAX,BRAF,CAV1,CDK10,CDK4,CDK5,CDKN2C,CLK2,CLK4,CLU,DCK,DHFR,DOCK1,E2F1,EGFR,EMP3,ENC1,ENG,EZH2,FGFR1,GART,HBEGF,HDAC4,HDAC7,HRAS,ID2,IFNAR2,IGFBP2,IL13RA1,IL32,ITGB3,ITGB5,LPAR1,LRIG2,MARCKS,MCL1,MGMT,MSH2,NES,NF1 (includes EG:18015),NF2,PDGFC,PINK1,POLE,POLE2,POLE3,POT1,PPARG,PSMB5,PTCH1,PTEN,PTTG1,PYCARD,RARA,RASSF1,RB1,RECK,RRM1,RRM2,SERPINE1,SMARC…	87
Reproductive System Disease	reproductive system disorder	6.92E-05	ACTB,ADRB2,ALDH1A3,ALDOA,ANXA2,ANXA5,APEX1,APLP1,APOBEC3B,APOE,ARF1,ATP1B1,ATRX,BAT2D1,BAX,BCL6,BIRC5,BRCA1,BSG,C10orf10,C13orf15,CASP3,CASP8,CAV2,CCL2,CCNA2,CDKN1C,CITED2,COL18A1,COL6A2,CRIP1,CX3CL1,DHFR,DIAPH2,DKK1,DNMT3A,DNMT3B,DRD2,DST,DUSP1,EGFR,EGR1,EIF2B5,EML1,EPOR,EPS15,ERCC3,EZH2,EZR,FGFR1,FH,FMR1,FOS,FOSL2,FOXO1,G0S2,GNAS,GPI,GPX1 (includes EG:14775),GPX3,GSTP1,GTF2H5,HINT1,HLA-C,HMGA2,…	186
Cellular Function and Maintenance	contact growth inhibition of eukaryotic cells	7.01E-05	BIRC5,BMP6,CCND3,CD24,CDKN1A,EGFR,FGFR1,GPI,HMGB1 (includes EG:3146),IGF1R,IRF1,MAPK14,METAP2,NME1,PLAG1,PLAGL2,PPP1R15A,PRKAR1A,RARA,SLC19A1,SMAD2,TBC1D3F,TERT,TP53	24
Cell-To-Cell Signaling and Interaction	contact growth inhibition of eukaryotic cells	7.01E-05	BIRC5,BMP6,CCND3,CD24,CDKN1A,EGFR,FGFR1,GPI,HMGB1 (includes EG:3146),IGF1R,IRF1,MAPK14,METAP2,NME1,PLAG1,PLAGL2,PPP1R15A,PRKAR1A,RARA,SLC19A1,SMAD2,TBC1D3F,TERT,TP53	24
Cell Cycle	DNA damage checkpoint	7.65E-05	CCND1,CHEK1,CHEK2,GMNN,H2AFX,HINFP,NBN,RAD1,RAD17 (includes EG:19356),RAD9A,RPS27L,ZAK	12
DNA Replication, Recombination, and Repair	DNA damage checkpoint	7.65E-05	CCND1,CHEK1,CHEK2,GMNN,H2AFX,HINFP,NBN,RAD1,RAD17 (includes EG:19356),RAD9A,RPS27L,ZAK	12
Cell Cycle	arrest in mitosis of tumor cell lines	9.00E-05	BIRC5,CDKN1A,CENPI,CHEK1,CSE1L,HDAC4,MAD2L1,MAPK14,PLK1,RASSF1,TP53	11
Cancer	gingival fibromatosis	9.00E-05	CCND1,CCNE1,CCNE2,E2F1,EGR1,PCNA,RB1,RBBP8,SOS1,TFDP1,TFDP2	11
DNA Replication, Recombination, and Repair	unwinding of DNA	9.00E-05	MCM2,MCM4,MCM6,MCM7,NBN,PURA,RAD50,RAD51,RPA1,RPA3,WRN (includes EG:7486)	11
Cell Cycle	G1 phase of cell lines	9.12E-05	AATF,ARRB1,BAD,BHLHE40,BRAF,BRCA1,CAMKK2,CCND1,CCND3,CCNE1,CCNG2,CDK4,CDK5RAP3,CDKN1A,CDKN1C,CHEK2,COPS2,CSNK2B,DARS,DUSP1,EGFR,ELAVL1,EP300,EP400,ESRRA,FOXM1,GDF15,GNB2L1,GPS2,GSPT1,HES1 (includes EG:15205),HMGA1,IGF2,LGALS1,LGALS3,LMNA,MET,NCOA3,NOTCH1,NRG1,PTEN,RB1CC1,RCHY1,RPL5,SKP2,SOD2,SPTAN1,TFDP1,TFRC,TP53,TUSC2,TYMS	52
Cancer	bladder tumor	9.71E-05	AURKA,CDK4,HRAS,KRAS,LOXL1,POLE,POLE2,POLE3,POR,PTEN,RB1,RRM1,RRM2,TOP2A,TP53,TUBA1A,TUBA1C,TUBB2A,TUBB2C,TUBB3,TUBG1,TUBG2,UBE2C	23
Renal and Urological Disease	bladder tumor	9.71E-05	AURKA,CDK4,HRAS,KRAS,LOXL1,POLE,POLE2,POLE3,POR,PTEN,RB1,RRM1,RRM2,TOP2A,TP53,TUBA1A,TUBA1C,TUBB2A,TUBB2C,TUBB3,TUBG1,TUBG2,UBE2C	23
Cancer	tumorigenesis of tumor cell lines	9.71E-05	ADAM17,CCND1,CD151,CDKN1A,COL18A1,EGFR,EIF4E,EPAS1,EREG,ERF,ETS1,HTATIP2,KLF6,LOXL1,NFKBIA,NME1,PPAP2A,PRKAR1A,S100A4,SOD2,TERT,TNK2,VANGL1	23
Cell Cycle	S phase of fibroblasts	1.02E-04	CCND1,CCNE1,CDC7,CDK4,CDKN1A,ID3 (includes EG:15903),NBN,SKP2,TP53	9
Connective Tissue Development and Function	S phase of fibroblasts	1.02E-04	CCND1,CCNE1,CDC7,CDK4,CDKN1A,ID3 (includes EG:15903),NBN,SKP2,TP53	9
Cell Cycle	arrest in cell division process of fibroblasts	1.02E-04	ATF2,CCNB1,CDC25C,CDKN1A,MYBL2,NBN,NPM1 (includes EG:4869),SKP2,TP53	9
Cell Cycle	segregation of chromosomes	1.08E-04	BRCA1,CCNA2,CCNB1,CCNB2,CDC42,ESPL1,GPSM2,HDAC4,HJURP,INCENP,MIS12,NCAPD2,NCAPD3,NCAPH,NDC80,NDEL1,NINL,PMF1,RIOK3,SKA1,SMC2,SMC4,TAP2,TOP2A	24
DNA Replication, Recombination, and Repair	segregation of chromosomes	1.08E-04	BRCA1,CCNA2,CCNB1,CCNB2,CDC42,ESPL1,GPSM2,HDAC4,HJURP,INCENP,MIS12,NCAPD2,NCAPD3,NCAPH,NDC80,NDEL1,NINL,PMF1,RIOK3,SKA1,SMC2,SMC4,TAP2,TOP2A	24
Cellular Assembly and Organization	segregation of chromosomes	1.08E-04	BRCA1,CCNA2,CCNB1,CCNB2,CDC42,ESPL1,GPSM2,HDAC4,HJURP,INCENP,MIS12,NCAPD2,NCAPD3,NCAPH,NDC80,NDEL1,NINL,PMF1,RIOK3,SKA1,SMC2,SMC4,TAP2,TOP2A	24
Cell Death	cell death of tumor cells	1.09E-04	AGAP2,ATF2,ATXN2,BAX,BCL2L1,BCL2L11,BID,BIRC5,BRCA1,CASP3,CASP8,CASP9,CD40,CDC25B,CDKN1A,CFLAR,CTSB,DNMT3B,ENO1,FAS,FOXO1,GNB2L1,HBEGF,HMGA2,HMOX1,HSPB8,IGF1R,ITGA6,ITGB3,ITGB4,JAG1,KRAS,LGALS1,LPAR1,MAD2L1,MAPK14,MCL1,MCM2,NCOA3,NOTCH1,PARP1,PHLDA1,PLK1,PMAIP1,PRNP,PTEN,RARA,STAT3,TERT,TP53,TXN,VEGFA,VEGFC	53
Cellular Growth and Proliferation	growth of kidney cell lines	1.17E-04	ABCC5,ARNTL2,CDK2AP1,CDKN1A,DLGAP5,F2RL1,GAK,GRN,HRAS,NINL,OXTR,PKD1,PMP22,PNN,PTP4A3,VDAC1	16
Cellular Development	growth of kidney cell lines	1.17E-04	ABCC5,ARNTL2,CDK2AP1,CDKN1A,DLGAP5,F2RL1,GAK,GRN,HRAS,NINL,OXTR,PKD1,PMP22,PNN,PTP4A3,VDAC1	16
Renal and Urological System Development and Function	growth of kidney cell lines	1.17E-04	ABCC5,ARNTL2,CDK2AP1,CDKN1A,DLGAP5,F2RL1,GAK,GRN,HRAS,NINL,OXTR,PKD1,PMP22,PNN,PTP4A3,VDAC1	16
Cell Cycle	checkpoint control	1.18E-04	CCNE2,CCNG2,CDC20,CDC25C,CDC7,CDK10,CHEK1,CHEK2,CHFR,ERCC3,KNTC1,MAD2L1,MCM7,NDC80,RAD17 (includes EG:19356),RB1,RBBP8,SMC1A,TP53,TP53BP1,ZAK	21
DNA Replication, Recombination, and Repair	checkpoint control	1.18E-04	CCNE2,CCNG2,CDC20,CDC25C,CDC7,CDK10,CHEK1,CHEK2,CHFR,ERCC3,KNTC1,MAD2L1,MCM7,NDC80,RAD17 (includes EG:19356),RB1,RBBP8,SMC1A,TP53,TP53BP1,ZAK	21
Cell Death	apoptosis of normal cells	1.26E-04	AKT1,ANPEP,ANXA1,APOE,APP,ARRB1,ATF2,ATF3,BAG1,BAX,BCL2A1,BCL2L1,BCL2L11,BID,BIRC3,CASP3,CASP4,CASP8,CASP9,CCL5,CD40,CD44,CD59 (includes EG:25407),CD70,CDH2,CDKN1A,CFLAR,COL18A1,CSF1,CXCL1,CYBA,DDR1,DUSP1,E2F1,EBAG9,EDN1,EGFR,ETS2,EZR,FANCA,FAS,FOXO1,FOXO3,HLA-G,HRAS,HSD17B10,HTT,ICMT,IGF1R,IL6ST,IL8,ITGA2,ITPR2,ITPR3,ITSN1,JUN,KRAS,LEPR,LGALS1,LIF,LYN,MAP4K1,MAPK1,MAPK14,MCL1,MDK,MYLK,NAMPT,NFAT…	107
Cancer	transformation of eukaryotic cells	1.30E-04	AMD1,ANP32A,ARHGEF12,ASPH,AURKA,AXL,BCL2A1,BCL6,BRCA1,CCNA2,CCND1,CDKN1A,CSF1,CXCL1,DKK1,E2F1,EGFR,EP300,EWSR1,FGFR1,FXN,GPI,HRAS,IGF1R,IL27RA,JAG1,JUP,KLF6,KRAS,MAX,MCTS1,MERTK,MLL,MST1R,NCK2,NFKB2,NOTCH1,NPM1 (includes EG:4869),NRG1,PIK3R1,PTEN,PTTG1,REL,RUNX1,SDCBP,SEPT9,SKP2,SOS1,STARD13,TAF15,TERT,TP53,TPR,TRIO	54
Cell Cycle	arrest in interphase of eukaryotic cells	1.31E-04	AATF,AGK,AMACR,ATF2,BHLHE40,BRAF,BRCA1,CAMKK2,CCNA2,CCNB1,CCND1,CCNE1,CD44,CDC25B,CDC25C,CDC7,CDK4,CDK5RAP3,CDKN1A,CDKN1C,CEBPD,CHEK1,CHEK2,CSE1L,CYP1B1,DUSP1,EGFR,EP300,EP400,FOXM1,GDF15,GPS2,GSPT1,HRAS,IGF2,KDM5B,LGALS1,LGALS3,LMNA,MAD2L1,MET,MGMT,MSH2,MYBL2,NBN,NOTCH1,PLAU,PPAP2C,PPP2R2A,PTEN,RB1,RB1CC1,RPA1,RPL5,SFN,SKP2,SPTAN1,TERT,TFRC,TP53,TP53BP1,TUSC2,TXNIP,TYMS,WEE1	65
Cell Death	apoptosis of bone cancer cell lines	1.34E-04	ATMIN,BAX,BCL6,BHLHE40,CAPNS1,CASP8,CASP9,E2F1,ETS1,EWSR1,FAS,GNB2L1,GPS2,HUWE1,IRF1,MAD1L1,MCL1,PMAIP1,PRKAA1,PRKAA2,PTTG1,PYCARD,RASA1,SDC2,SIRT7,TP53,UIMC1	27
Cell Cycle	interphase of normal cells	1.35E-04	ATF2,C13orf15,CCNB1,CCND1,CCNE1,CCNE2,CCNG2,CD44,CDC25C,CDC7,CDK4,CDKN1A,CEBPD,E2F1,ID2,ID3 (includes EG:15903),LGALS1,MYBL2,NBN,RB1,SKP2,TP53	22
Cellular Growth and Proliferation	growth of tumor cell lines	1.46E-04	ACIN1,ACVR2A,ADAM17,AKT1,AKT3 (includes EG:10000),AMACR,ANXA1,ANXA7,AURKA,BAD,BAG1,BAX,BCL2L1,BCL6,BIRC5,BMP6,BRAF,CAV1,CCNA2,CCND1,CCNL2,CD320,CD40,CD44,CDC42,CDCA4,CDCP1,CDKN1A,CDT1,CEBPD,CLN3 (includes EG:1201),CLU,CTSD,CXCL1,DKK3,DLG5,DNAJB4,E2F1,EDN1,EGFR,EIF5A,ENC1,EP300,ERAL1,ETS2,EZH2,FANCA,FOXM1,FTH1,FXN,GADD45GIP1,GDF15,GFER,GJA1,GNA15,GPC1,GRB2,GRN,HBEGF,HBP1,HDAC4,HMGA1,HMGA2,HMMR,HNR…	157
Cellular Development	growth of tumor cell lines	1.46E-04	ACIN1,ACVR2A,ADAM17,AKT1,AKT3 (includes EG:10000),AMACR,ANXA1,ANXA7,AURKA,BAD,BAG1,BAX,BCL2L1,BCL6,BIRC5,BMP6,BRAF,CAV1,CCNA2,CCND1,CCNL2,CD320,CD40,CD44,CDC42,CDCA4,CDCP1,CDKN1A,CDT1,CEBPD,CLN3 (includes EG:1201),CLU,CTSD,CXCL1,DKK3,DLG5,DNAJB4,E2F1,EDN1,EGFR,EIF5A,ENC1,EP300,ERAL1,ETS2,EZH2,FANCA,FOXM1,FTH1,FXN,GADD45GIP1,GDF15,GFER,GJA1,GNA15,GPC1,GRB2,GRN,HBEGF,HBP1,HDAC4,HMGA1,HMGA2,HMMR,HNR…	157
Cell Cycle	arrest in G2 phase of eukaryotic cells	1.48E-04	AMACR,ATF2,BRCA1,CCNA2,CCNB1,CCND1,CDC25B,CDC25C,CDKN1A,CHEK1,CHEK2,CSE1L,EGFR,FOXM1,IGF2,KDM5B,LGALS1,MAD2L1,MGMT,MSH2,MYBL2,PLAU,PPAP2C,PPP2R2A,RPA1,SFN,TERT,TP53,TP53BP1,WEE1	30
Cell Death	apoptosis of brain cancer cell lines	1.50E-04	AKT1,APP,BAX,BCL2L1,BIRC5,CDKN1C,CSPG4,DKK1,EGFR,FAS,IGF1R,IGFBP3,JAG1,MCL1,MET,NOTCH1,NRP1 (includes EG:18186),PDPK1,PTEN,TERT,TP53,VEGFA,XRCC6	23
Cancer	ductal carcinoma	1.52E-04	AGPAT2,ANXA1,ARFGEF1,ASH2L,BIRC5,CCND1,CDH2,CDKN1A,CES1,COX4I1,CSPP1,CYBA,EIF4A1,FAM96B,GSPT1,HSPB8,IER3,MKI67,MT1E,MT1F,MT1G,MT1H,MT1X,MT2A,NPTX1,NTSR1,PCNA,PROSC,RBX1 (includes EG:9978),SMG1,STAU2,TP53,TPD52,TRIM16,WWTR1	35
Reproductive System Disease	ductal carcinoma	1.52E-04	AGPAT2,ANXA1,ARFGEF1,ASH2L,BIRC5,CCND1,CDH2,CDKN1A,CES1,COX4I1,CSPP1,CYBA,EIF4A1,FAM96B,GSPT1,HSPB8,IER3,MKI67,MT1E,MT1F,MT1G,MT1H,MT1X,MT2A,NPTX1,NTSR1,PCNA,PROSC,RBX1 (includes EG:9978),SMG1,STAU2,TP53,TPD52,TRIM16,WWTR1	35
Cell Cycle	mitosis of eukaryotic cells	1.52E-04	AURKA,AURKB,BIRC5,BMP6,CCNB1,CCNB1IP1,CDC25B,CDC25C,CDC7,CDKN1A,CENPI,CHEK1,CSE1L,CSNK2B,CYLD,DLGAP5,FOXM1,GNAI3,GRN,HDAC4,INHBA,MAD2L1,MAPK14,NRG1,PAFAH1B1,PLK1,PTTG1,RASSF1,SEPT9,SIAH1,SPC25,TOP2A,TP53,VEGFA,ZNF365	35
Cell Cycle	arrest in mitosis	1.58E-04	AURKB,BIRC5,BUB1 (includes EG:100307076),CDKN1A,CENPI,CHEK1,CSE1L,HDAC4,KNTC1,MAD2L1,MAPK14,PAFAH1B1,PLK1,RASSF1,TP53	15
Cell Cycle	arrest in cell stage of cell lines	1.68E-04	AATF,AGK,AMACR,BHLHE40,BIRC5,BRAF,BRCA1,CAMKK2,CCNA2,CCNB1,CCND1,CCNE1,CDC25C,CDC7,CDK4,CDK5RAP3,CDKN1A,CDKN1C,CEBPD,CENPI,CHEK1,CHEK2,CHFR,CSE1L,CYP1B1,DLGAP5,DUSP1,EGFR,EP300,EP400,FOXM1,GDF15,GPS2,GSPT1,HDAC4,HRAS,IGF2,KDM5B,LGALS1,LGALS3,LMNA,MAD2L1,MAPK14,MET,MGMT,MSH2,NOTCH1,PAFAH1B1,PLAU,PLK1,PPAP2C,PPP2R2A,PTEN,RASSF1,RB1CC1,RPA1,RPL5,SFN,SKP2,SPTAN1,TFRC,TP53,TP53BP1,TUSC2,TXNIP,TYMS,WEE1	67
Cell Cycle	arrest in mitosis of cell lines	1.79E-04	BIRC5,CDKN1A,CENPI,CHEK1,CSE1L,HDAC4,MAD2L1,MAPK14,PAFAH1B1,PLK1,RASSF1,TP53	12
Cell Cycle	delay in cell division process of cervical cancer cell lines	1.79E-04	CCNB1,CCND3,CDC25C,CDC42,CDK4,DLGAP5,MAD2L1,MPG,PLK1,POLA1,PTTG1,TOP2A	12
Cell Cycle	delay in cell stage of cervical cancer cell lines	1.79E-04	CCNB1,CCND3,CDC25C,CDC42,CDK4,DLGAP5,MAD2L1,MPG,PLK1,POLA1,PTTG1,TOP2A	12
Cell Death	cell death of fibroblast cell lines	1.88E-04	ASAH1,ATF6,BCL2A1,BCL2L1,BCL2L11,CASP8,CASP9,CD40,CDC20,CDKN1A,CLU,E2F1,EIF4EBP1,ENO1,EP400,FAS,GPI,ID1,ID2,ITGA6,JUN,MCL1,MPG,MTF1 (includes EG:17764),NBN,NFKB2,NSMCE4A,PDGFB,PLEKHF1,RHOC,SCP2,SPN,STK17A,TERT,TFDP1,TNFAIP3,TNFRSF1A,TP53,TRPS1	39
Cellular Assembly and Organization	transport of vesicles	1.92E-04	ACTR1A,AP4M1,ARAP3,ARF6,COPZ1,CPNE3,CYTH1,FXN,GOLGA4,GOSR1,HTT,ITSN1,KIF20A,NAPA,OSBPL1A,OSBPL2,PLIN3,RAB27A,SCAMP1,SCAMP3,SEC23B,SEC24B,STX16,STX7,SYNJ1,VPS4A,VTI1B	27
Cell Cycle	G2/M phase of colon cancer cell lines	2.10E-04	CHEK2,GMNN,NPM1 (includes EG:4869),RAD17 (includes EG:19356),RAD9A,WEE1	6
DNA Replication, Recombination, and Repair	mismatch repair of DNA	2.10E-04	CDKN1A,HMGB1 (includes EG:3146),PCNA,POLB,REV1 (includes EG:316344),XRCC5	6
DNA Replication, Recombination, and Repair	double-stranded DNA break repair of DNA	2.11E-04	BRCC3,BRE,FEN1,LIG4,NBN,NHEJ1,POLA1,RAD50,RNF8,SETMAR,SETX,TDP1 (includes EG:104884),UIMC1,VCP,XRCC4,XRCC6	16
Cellular Function and Maintenance	organization of actin cytoskeleton	2.11E-04	ANTXR1,ATP2C1,CCDC88A,CDC42BPA,CLU,EFNA5,ENG,F2RL1,FSCN1,ICAM1,ILK,MST1R,MYH9,NF1 (includes EG:18015),PDGFA,RNF5	16
Cellular Assembly and Organization	organization of actin cytoskeleton	2.11E-04	ANTXR1,ATP2C1,CCDC88A,CDC42BPA,CLU,EFNA5,ENG,F2RL1,FSCN1,ICAM1,ILK,MST1R,MYH9,NF1 (includes EG:18015),PDGFA,RNF5	16
Cell Cycle	G2/M phase of tumor cell lines	2.12E-04	AMACR,CDC25C,CHEK1,CHEK2,FOXM1,GMNN,MSH2,NPM1 (includes EG:4869),RAD17 (includes EG:19356),RAD9A,RBBP8,RPA1,TP53BP1,WEE1	14
Cellular Response to Therapeutics	radiosensitivity of cells	2.12E-04	AIFM1,BAX,CDC25B,EGFR,EP300,EPOR,NPM1 (includes EG:4869),PARP1,RAD51C,TERT,TP53,UIMC1,XRCC5,XRCC6	14
Cancer	transformation of normal cells	2.12E-04	AMD1,AURKA,BCL2A1,BRCA1,FXN,HRAS,KRAS,MLL,MST1R,NOTCH1,RUNX1,SKP2,TERT,TPR	14
Hematological Disease	Waldenstrom's macroglobulinemia	2.15E-04	AKT1,AKT3 (includes EG:10000),AMACR,ANXA11,ANXA2,ANXA4,ANXA6,CALD1,CASP8,CAV1,CDC20,CDC27,COMT,CREBBP,DOK1,ECI2,EGFR,EP300,F11R,FEN1,FUBP1,G3BP1,GEMIN2,GSN,HMOX1,IGFBP3,IMPDH2,ITGA3,ITGB3,KPNA2,L1CAM,LAMP1,MAP2K4,MAPK8IP1,MAX,MMP2,NEK3,NFKBIE,NME1,NUTF2,ORC5 (includes EG:26429),PARP1,PCNA,PDE5A,PLCG1,PMF1,PRKCA,PSMB5,PSME3,RAB4A,RAD50,RAD9A,RANBP3,RBL2,RCC1 (includes EG:1104),SRP54,SRPK2,STAT3,TC…	63
Cellular Growth and Proliferation	growth of breast cancer cell lines	2.17E-04	AKT1,BAD,BAG1,BIRC5,CAV1,CCND1,CD44,CEBPD,CLN3 (includes EG:1201),CTSD,EGFR,GJA1,GPC1,GRB2,HBEGF,HBP1,HMGA1,HOXB7,IER3,IGF1R,IGFBP3,INHBA,ITGB4,JUN,KRAS,LGALS1,MET,MTAP,NCOA3,NRG1,OAS3,PARVB,PDIA3,PFN1,PRKCA,PTEN,SAT1,SEPT9,SIAH1,SKP2,SLC19A1,SMPD2,TERT,TNFRSF1A,TP53,TPM1 (includes EG:22003),TPT1 (includes EG:7178),WWTR1	48
Cellular Development	growth of breast cancer cell lines	2.17E-04	AKT1,BAD,BAG1,BIRC5,CAV1,CCND1,CD44,CEBPD,CLN3 (includes EG:1201),CTSD,EGFR,GJA1,GPC1,GRB2,HBEGF,HBP1,HMGA1,HOXB7,IER3,IGF1R,IGFBP3,INHBA,ITGB4,JUN,KRAS,LGALS1,MET,MTAP,NCOA3,NRG1,OAS3,PARVB,PDIA3,PFN1,PRKCA,PTEN,SAT1,SEPT9,SIAH1,SKP2,SLC19A1,SMPD2,TERT,TNFRSF1A,TP53,TPM1 (includes EG:22003),TPT1 (includes EG:7178),WWTR1	48
Cell Death	cell death of lymphoma cell lines	2.21E-04	ARHGDIA,BCL2L1,BCL2L11,BIRC3,BIRC5,CASP3,CASP4,CASP8,CASP9,CBX5,CD24,CD40,CD55,CD59 (includes EG:25407),CDKN1A,CFLAR,CHEK2,CNN2,DUT (includes EG:1854),EIF4E,FAS,FUBP1,FXN,HNRNPA1,IGFBP3,IGFBP4,LGALS1,LGALS3,LMNB1,MAP4K1,MCL1,MLL,NFKB1,NFKB2,NFKBIA,PPARG,RUNX1,SOD2,STAT3,TGM2,TNFRSF1A,TP53	42
DNA Replication, Recombination, and Repair	alignment of chromosomes	2.24E-04	AURKA,BIRC5,CCNA2,DLGAP5,KIF22,KIF2C,KIFC1,MIS12,NCAPD2,NCAPD3,SMC4	11
Cellular Assembly and Organization	alignment of chromosomes	2.24E-04	AURKA,BIRC5,CCNA2,DLGAP5,KIF22,KIF2C,KIFC1,MIS12,NCAPD2,NCAPD3,SMC4	11
Cell Cycle	arrest in G2/M phase of cell lines	2.24E-04	AMACR,CDC25C,CHEK1,CHEK2,FOXM1,KDM5B,MGMT,PPAP2C,RPA1,TP53BP1,WEE1	11
Cell Death	apoptosis of prostate cancer cell lines	2.44E-04	BAX,BCL2L1,BCL2L11,BIRC3,BIRC5,BRCA1,CASP3,CASP8,CASP9,CAV1,CDK5,CLU,COX5A (includes EG:12858),DKK3,E2F1,EGFR,FAS,FOS,GDF15,HSPA1A,HSPB8,IGFBP3,IGFBP4,INHBA,LGALS1,NCOA3,PEBP1,PLAU,PMAIP1,PRKCA,PTEN,RABGGTA,RABGGTB,SOCS3,STAT3,TMBIM6,TP53,TRPS1,TYMP	39
Cell Cycle	arrest in cell cycle progression of tumor cell lines	2.65E-04	AURKA,BRCA1,CAV1,CCNB1,CCND1,CDC25B,CDK4,CDKN1A,CDKN2C,E2F1,EGFR,EIF4E,FOXO3,KRT19,LYN,MAPK14,MLL,NOTCH1,NPM1 (includes EG:4869),PPARG,PTEN,RB1,S100A4,SMARCA4,SMARCB1,TP53	26
Gene Expression	activation of synthetic promoter	2.65E-04	ACTB,ACVR2A,ARHGEF7,ARRB1,ASXL1,ATF1,ATF6,ATP2B4,BAG1,BMPR2,BRCA1,BTRC,C19orf2,CASP8,CAV1,CBY1,CCND3,CD40,CEP350,CFLAR,CLU,CREBBP,E2F1,EDF1,EGR1,EID1,EP300,ESRRA,ETS1,EWSR1,F2RL1,FAS,FOS,FOXO1,HBEGF,HOXB7,HSF2,ID2,INHBA,IRF1,IRF2,JUN,KLF13,KLF2,LEPR,LRP5,LRP6,MAPK8IP1,MAX,MED14,MIF,MLL,MYH9,NCOA1,NCOA3,NFKB1,NFKBIA,NOTCH1,NR1H2,NR1H3,NR2C2,PDPK1,PIAS1,PIAS2,PPARG,PRKAR1A,PRKAR2A,PRKCA,PYCARD,RARA…	96
Cell Cycle	G2 phase of colon cancer cell lines	2.74E-04	BRCA1,CDKN1A,CHEK2,GMNN,NPM1 (includes EG:4869),RAD17 (includes EG:19356),RAD9A,SFN,TP53,WEE1	10
Cancer	transformation of fibroblasts	2.74E-04	AMD1,AURKA,BRCA1,FXN,HRAS,KRAS,RUNX1,SKP2,TERT,TPR	10
Cell Death	cell death of connective tissue cells	2.82E-04	APP,ATF2,ATF3,BAX,BCL2L1,BCL2L11,BIRC3,BRCA1,CASP3,CASP4,CASP8,CASP9,CD44,CDKN1A,CFLAR,DUSP1,E2F1,FAS,FOXO1,IGF1R,MCL1,MYBL2,NPC1,PPARG,REV3L,SFRP1,TERT,TGFB2,TNFAIP8,TP53,TRAF1,WRN (includes EG:7486)	32
Cancer	squamous cell tumor	2.82E-04	ANXA1,ATF2,ATP1B1,AURKA,BRAF,CD44,CD55,CDC42BPA,CDK10,CDK4,CDK5,CLU,CREBL2,CTTN,DICER1,DPAGT1,EGFR,FOXM1,GPX1 (includes EG:14775),GRINL1A,GSTP1,HAX1,HES1 (includes EG:15205),HMGA2,HNRNPA1,HRAS,IFIT1,ING1,IRF1,IRF2,ITGBL1,KRAS,LTBP4,MBNL2,MTAP,N4BP1,NKTR,NOTCH1,NPM1 (includes EG:4869),PCNA,PDE5A,PSME4,RANBP2,RECK,REL,RGPD5,RNF5,SCAMP1,SFRP1,SLC7A11,SLIT3,SMEK1,SPTBN1,STAT5B,SYNGR1,THBS1,TIMP1,TOP2…	70
Cancer	non-small cell lung cancer	2.84E-04	ACTR10,AKT1,AKT3 (includes EG:10000),AURKB,BAG1,BIRC5,BRAF,CASP8,CCNA2,CCNB1,CCND1,CD24,CD44,CLCN3,CTSK,CYP1B1,DHFR,DNAJB4,EGFR,EIF4A1,ENG,EPB41L4B,EPOR,FAM149B1,FAS,FGFR1,FOXM1,GART,GSN,HDAC4,HDAC7,ID1,IFI30,ITGA3,ITGB4,ITGB5,MAP2K2,MCM2,MTAP,MUC1,MYL12A,NDUFB4,NQO1,PDE5A,PIK3CA,PLAU,PLK1,PPP2R5C,PSMB5,PTEN,RB1,RECK,RHOC,RXRB,SERPINE1,SLC38A6,SLC7A5,SSR2,STAT1,TERT,TIMP1,TOP2A,TP53,TPT1 (include…	75
Genetic Disorder	non-small cell lung cancer	2.84E-04	ACTR10,AKT1,AKT3 (includes EG:10000),AURKB,BAG1,BIRC5,BRAF,CASP8,CCNA2,CCNB1,CCND1,CD24,CD44,CLCN3,CTSK,CYP1B1,DHFR,DNAJB4,EGFR,EIF4A1,ENG,EPB41L4B,EPOR,FAM149B1,FAS,FGFR1,FOXM1,GART,GSN,HDAC4,HDAC7,ID1,IFI30,ITGA3,ITGB4,ITGB5,MAP2K2,MCM2,MTAP,MUC1,MYL12A,NDUFB4,NQO1,PDE5A,PIK3CA,PLAU,PLK1,PPP2R5C,PSMB5,PTEN,RB1,RECK,RHOC,RXRB,SERPINE1,SLC38A6,SLC7A5,SSR2,STAT1,TERT,TIMP1,TOP2A,TP53,TPT1 (include…	75
Respiratory Disease	non-small cell lung cancer	2.84E-04	ACTR10,AKT1,AKT3 (includes EG:10000),AURKB,BAG1,BIRC5,BRAF,CASP8,CCNA2,CCNB1,CCND1,CD24,CD44,CLCN3,CTSK,CYP1B1,DHFR,DNAJB4,EGFR,EIF4A1,ENG,EPB41L4B,EPOR,FAM149B1,FAS,FGFR1,FOXM1,GART,GSN,HDAC4,HDAC7,ID1,IFI30,ITGA3,ITGB4,ITGB5,MAP2K2,MCM2,MTAP,MUC1,MYL12A,NDUFB4,NQO1,PDE5A,PIK3CA,PLAU,PLK1,PPP2R5C,PSMB5,PTEN,RB1,RECK,RHOC,RXRB,SERPINE1,SLC38A6,SLC7A5,SSR2,STAT1,TERT,TIMP1,TOP2A,TP53,TPT1 (include…	75
Cell Death	apoptosis of fibroblast cell lines	2.84E-04	ASAH1,ATF6,BCL2A1,BCL2L1,BCL2L11,CASP8,CASP9,CD40,CDC20,CDKN1A,E2F1,EIF4EBP1,EP400,FAS,GPI,ID1,ID2,ITGA6,MCL1,MTF1 (includes EG:17764),NFKB2,PLEKHF1,RHOC,SPN,STK17A,TERT,TNFAIP3,TNFRSF1A,TP53,TRPS1	30
Cell Cycle	delay in interphase of cell lines	2.84E-04	ARRB1,CCND3,CCNE1,CDK4,CHEK2,ELAVL1,GNB2L1,MPG,NCOA3,NRG1,POLA1,SOD2,STAT1	13
Cancer	early-onset breast cancer	2.84E-04	AKT1,BRCA1,CASP8,CHEK1,CHEK2,EI24,HMMR,KRAS,PIK3CA,PPM1D,RAD51,RB1CC1,TP53	13
Genetic Disorder	early-onset breast cancer	2.84E-04	AKT1,BRCA1,CASP8,CHEK1,CHEK2,EI24,HMMR,KRAS,PIK3CA,PPM1D,RAD51,RB1CC1,TP53	13
Reproductive System Disease	early-onset breast cancer	2.84E-04	AKT1,BRCA1,CASP8,CHEK1,CHEK2,EI24,HMMR,KRAS,PIK3CA,PPM1D,RAD51,RB1CC1,TP53	13
Tissue Development	accumulation of cells	2.88E-04	AURKA,BIRC5,CCL2,CCL5,CCND1,CDKN1A,CDKN1C,E2F1,IL8,LIF,MPG,PARP1,PLK1,PTTG1,RAD17 (includes EG:19356),RAD51,SEPT9,SMARCB1,SNIP1,TP53,TPX2	21
Cell Cycle	arrest in interphase of tumor cell lines	2.89E-04	AATF,AGK,AMACR,BHLHE40,BRAF,BRCA1,CAMKK2,CCNA2,CCNB1,CCND1,CCNE1,CDC25C,CDC7,CDK4,CDK5RAP3,CDKN1A,CDKN1C,CEBPD,CHEK1,CHEK2,CSE1L,CYP1B1,DUSP1,EGFR,EP300,FOXM1,GDF15,GPS2,GSPT1,HRAS,IGF2,LGALS1,LGALS3,MAD2L1,MET,MSH2,NOTCH1,PLAU,PPP2R2A,PTEN,RB1CC1,RPA1,RPL5,SFN,SKP2,SPTAN1,TP53,TP53BP1,TUSC2,TYMS,WEE1	51
Reproductive System Disease	endometriosis	3.10E-04	ACTB,ALDH1A3,APEX1,APLP1,APOBEC3B,APOE,ARF1,ATP1B1,BCL6,BIRC5,BRCA1,BSG,C10orf10,C13orf15,CASP8,CAV2,CCL2,CCNA2,CITED2,COL18A1,COL6A2,CX3CL1,DKK1,DNMT3A,DNMT3B,DUSP1,EGFR,EGR1,EPOR,EPS15,EZR,FOS,FOSL2,FOXO1,G0S2,GNAS,GPI,GPX3,GSTP1,HINT1,HLA-C,HMGA2,HSD17B7,HYAL2,ICAM1,ID1,IL11,IL1R1,IL8,INHBA,IRS2,ISG20,ITGA6,ITGB3,ITGB4,ITSN2,JUN,KIF20A,KRT8,LAMA4,LCAT,LEPR,LOXL1,LRP5,LTB4R,MARCKS,MBP,MCM4,MCM7…	134
Cell Death	apoptosis of cancer cells	3.16E-04	AGAP2,ATF2,ATXN2,BAX,BCL2L1,BID,BIRC5,BRCA1,CASP3,CASP8,CASP9,CD40,CDC25B,CDKN1A,CFLAR,CTSB,DNMT3B,ENO1,FAS,HSPB8,IGF1R,ITGA6,ITGB3,ITGB4,LGALS1,LPAR1,MCM2,NCOA3,PARP1,PHLDA1,PLK1,PMAIP1,PTEN,RARA,TERT,TP53,TXN,VEGFA,VEGFC	39
Cellular Development	developmental process of fibroblast cell lines	3.16E-04	BMP6,BMPR2,BRCA1,CCND1,CDKN1A,CSNK2B,E2F1,EGFR,EREG,GADD45GIP1,GAK,GNB2L1,GRN,HRAS,IGFBP3,KIAA0101,LIF,MAX,NF2,NPM1 (includes EG:4869),PFDN5,PLAG1,PLAGL2,PPARG,PPP1R15A,PRMT1,PTEN,RYK,SMYD3,SOS1,TBC1D3F,TERT,TFE3,TFRC,TP53,TPM1 (includes EG:22003),TRIM32,UBE2C,UBTF	39
Cell Death	cell viability of cervical cancer cell lines	3.19E-04	ATF6,BAG1,BCL2A1,CCNA2,CDKN1A,FTH1,NUP210,OGG1,SOD2	9
Cellular Development	developmental process of breast cancer cell lines	3.21E-04	AKT1,BAD,BAG1,BIRC5,CAV1,CCND1,CD44,CEBPD,CLN3 (includes EG:1201),CTSD,EGFR,GJA1,GPC1,GRB2,HBEGF,HBP1,HMGA1,HOXB7,IER3,IGF1R,IGFBP3,INHBA,ITGB4,JUN,KRAS,LGALS1,MET,MTAP,NCOA3,NRG1,OAS3,PARVB,PDIA3,PFN1,PLAU,PRKCA,PTEN,SAT1,SEPT9,SIAH1,SKP2,SLC19A1,SMPD2,TERT,TNFRSF1A,TP53,TPM1 (includes EG:22003),TPT1 (includes EG:7178),WWTR1	49
Cancer	squamous-cell carcinoma	3.21E-04	ANXA1,ATP1B1,AURKA,BRAF,CD44,CD55,CDC42BPA,CDK10,CDK4,CDK5,CLU,CREBL2,CTTN,DICER1,DPAGT1,EGFR,FOXM1,GRINL1A,GSTP1,HAX1,HES1 (includes EG:15205),HMGA2,HNRNPA1,HRAS,IFIT1,ING1,IRF1,IRF2,ITGBL1,KRAS,LTBP4,MBNL2,MTAP,N4BP1,NKTR,NOTCH1,NPM1 (includes EG:4869),PCNA,PDE5A,PSME4,RANBP2,RECK,REL,RGPD5,RNF5,SCAMP1,SFRP1,SLC7A11,SLIT3,SMEK1,SPTBN1,STAT5B,SYNGR1,THBS1,TIMP1,TOP2A,TP53,TRIM32,TUBA1A,TUBA1C,TU…	68
RNA Post-Transcriptional Modification	splicing of mRNA	3.34E-04	CDC40 (includes EG:361859),CRNKL1,DDX39B,DHX38,GEMIN2,GEMIN6,HNRNPH3,PIN1,PNN,PRMT5,PRMT7,PRPF31,RBM5,SFRS1,SFRS13A,SNRNP70,SNRPC,SNRPD1,SNRPD2,SRPK2,TRA2A,TRA2B,U2AF2 (includes EG:11338)	23
DNA Replication, Recombination, and Repair	quantity of centrosome	3.45E-04	AURKA,CDKN1A,NPM1 (includes EG:4869),PLK1,RASSF1,SKP2,TACC3,UBE2B	8
Cellular Assembly and Organization	quantity of centrosome	3.45E-04	AURKA,CDKN1A,NPM1 (includes EG:4869),PLK1,RASSF1,SKP2,TACC3,UBE2B	8
Cell Death	apoptosis of fibroblasts	3.52E-04	ATF2,ATF3,BAX,BCL2L1,BCL2L11,BIRC3,CASP3,CASP4,CASP8,CASP9,CDKN1A,CFLAR,DUSP1,E2F1,FAS,FOXO1,IGF1R,MCL1,SFRP1,TERT,TNFAIP8,TP53,TRAF1,WRN (includes EG:7486)	24
Cell Cycle	cell division process of connective tissue cells	3.60E-04	ATF2,CCNB1,CCND1,CCNE1,CCNE2,CDC25C,CDC7,CDK4,CDKN1A,EDN1,HBEGF,ID3 (includes EG:15903),IL11,MYBL2,NBN,NPM1 (includes EG:4869),SKP2,TP53,TXN	19
DNA Replication, Recombination, and Repair	conformational modification of DNA	3.77E-04	ERCC3,MCM2,MCM4,MCM6,MCM7,NBN,PURA,RAD50,RAD51,RPA1,RPA3,WRN (includes EG:7486)	12
DNA Replication, Recombination, and Repair	synthesis of DNA	3.80E-04	APOE,AREG,ARRB1,BAD,BIRC5,BMP6,CAV1,CCDC88A,CCNA2,CCND3,CD40,CDC25C,CDCA4,CDK4,CDKN1A,CDKN2C,CDT1,CHEK1,CHEK2,CSF1,E2F1,EDN1,EGFR,FEN1,FOS,HBEGF,HDGF,HRAS,IGF1R,IGF2,IGFBP2,IGFBP3,IGFBP4,IL6ST,IL8,INHBA,ITGB3,LGALS1,LGALS3,LIF,LIG1,MCL1,MST1,NBN,NRG1,PCNA,PEBP1,PGF,PIK3R1,POLA1,POLB,POLE,PPM1G,RB1,RFC2,S100A11,SALL2,SDC4,SKP2,SLC29A1,SMPD2,TBXA2R,TERT,TFPI2,TNFAIP8,TP53,VEGFA,WRN (includes EG:748…	68
Cell Death	apoptosis of embryonic cell lines	3.83E-04	APP,BAX,BCL2A1,BIRC3,CASP3,CASP8,CD44,CFLAR,E2F1,FAS,IER3,IGFBP3,MAP3K5 (includes EG:4217),MCL1,MTF1 (includes EG:17764),PPP1R15A,PRKAA1,PRMT2,PYCARD,SGPL1,SIAH1,TFRC,TMX1,TNFRSF1A,TP53,TP53BP2,TRIM27,TRIM39,UXT,XRCC6,YWHAQ (includes EG:10971)	31
Embryonic Development	apoptosis of embryonic cell lines	3.83E-04	APP,BAX,BCL2A1,BIRC3,CASP3,CASP8,CD44,CFLAR,E2F1,FAS,IER3,IGFBP3,MAP3K5 (includes EG:4217),MCL1,MTF1 (includes EG:17764),PPP1R15A,PRKAA1,PRMT2,PYCARD,SGPL1,SIAH1,TFRC,TMX1,TNFRSF1A,TP53,TP53BP2,TRIM27,TRIM39,UXT,XRCC6,YWHAQ (includes EG:10971)	31
Cancer	sarcoma	3.94E-04	ASPSCR1,AURKB,BRAF,CDK10,CDK4,CDK5,CHEK2,CLK2,CLK4,CRABP2,DHFR,EGFR,EPHB2,EWSR1,FGFR1,FOXM1,FOXO1,GART,HDAC4,HDAC7,HINT1,HMGA1,HRAS,IFITM2,IFNAR2,IGF1R,ITGB3,ITGB5,LGALS3BP,MCL1,MGMT,MIF,MINK1,PINK1,PLK1,POLA1,POLE,POLE2,POLE3,POR,PPARG,PSMB5,PTEN,RARA,RB1,RNF5,RRM1,RRM2,RXRB,S100A11,SDC2,SMARCB1,SPARC,STOML2,TAOK1,TNFRSF11A,TOP2A,TP53,TUBA1A,TUBA1C,TUBB2A,TUBB2C,TUBB3,TUBG1,TUBG2,TYMS,UBE2C,VEGF…	70
Small Molecule Biochemistry	biosynthesis of phospholipid	3.95E-04	ABHD5,AGPAT1,AGPAT2,CHPT1,ETNK1,FADS1,LCAT,PCYT2,PEMT,PEX7 (includes EG:18634),PI4K2A,PI4KA,PIK3C2A,SGMS1	14
Lipid Metabolism	biosynthesis of phospholipid	3.95E-04	ABHD5,AGPAT1,AGPAT2,CHPT1,ETNK1,FADS1,LCAT,PCYT2,PEMT,PEX7 (includes EG:18634),PI4K2A,PI4KA,PIK3C2A,SGMS1	14
Cell Cycle	delay in interphase of eukaryotic cells	3.95E-04	ARRB1,CCND3,CCNE1,CDK4,CDKN1A,CHEK2,ELAVL1,GNB2L1,MPG,NCOA3,NRG1,POLA1,SOD2,STAT1	14
Cancer	stomach tumor	4.23E-04	ACVR2A,APOE,BAX,BRAF,CANX,CASP8,CDK4,COL1A1,DDX39B,DSTN,EGFR,EPOR,EZR,GCC2,HDAC4,HDAC7,HLA-E,HNRNPH1,IRF1,KDM5A,KLF6,KRAS,LARP7,MBD4,MKI67,MSH3 (includes EG:17686),MSH6,NDUFC2,NQO1,P4HB,PA2G4,PIK3CA,POLE,POLE2,POLE3,POR,PRDM2,PSMB5,PTPN21,RNF103,RRM1,RRM2,SEC31A,TFDP2,TMEM97,TOP2A,TP53,TUBA1A,TUBA1C,TUBB2A,TUBB2C,TUBB3,TUBG1,TUBG2,TYMS,UBE2C,UBR5,VRK2	58
Gastrointestinal Disease	stomach tumor	4.23E-04	ACVR2A,APOE,BAX,BRAF,CANX,CASP8,CDK4,COL1A1,DDX39B,DSTN,EGFR,EPOR,EZR,GCC2,HDAC4,HDAC7,HLA-E,HNRNPH1,IRF1,KDM5A,KLF6,KRAS,LARP7,MBD4,MKI67,MSH3 (includes EG:17686),MSH6,NDUFC2,NQO1,P4HB,PA2G4,PIK3CA,POLE,POLE2,POLE3,POR,PRDM2,PSMB5,PTPN21,RNF103,RRM1,RRM2,SEC31A,TFDP2,TMEM97,TOP2A,TP53,TUBA1A,TUBA1C,TUBB2A,TUBB2C,TUBB3,TUBG1,TUBG2,TYMS,UBE2C,UBR5,VRK2	58
Cell Cycle	G1 phase of breast cancer cell lines	4.36E-04	BAD,BHLHE40,BRCA1,CAMKK2,CCND1,CCNE1,CDKN1A,ELAVL1,ESRRA,GDF15,HES1 (includes EG:15205),LGALS1,LGALS3,NRG1,RB1CC1,SKP2,TP53	17
Cell Cycle	cell division process of fibroblasts	4.36E-04	ATF2,CCNB1,CCND1,CCNE1,CCNE2,CDC25C,CDC7,CDK4,CDKN1A,HBEGF,ID3 (includes EG:15903),IL11,MYBL2,NBN,NPM1 (includes EG:4869),SKP2,TP53	17
Cellular Growth and Proliferation	proliferation of breast cancer cell lines	4.41E-04	BAD,BRCA1,CAV1,CCND1,CCNE1,CCNE2,CDKN1A,CLU,CSF1,E2F1,EGFR,ELAVL1,ETS2,FOS,FOXO1,GRN,HOXA1,HUWE1,ID1,ID2,IGF1R,IGFBP3,MAGED1,MAPK11,MED28,NCOA1,NCOA3,NR1H3,NR2C2,NRG1,PBK,PDS5B,PLK1,PPARG,PTMA (includes EG:5757),RAD9A,RB1CC1,RNF5,SAT1,SERPINE1,SFN,SKP2,SOD2,STAT3,TADA3,TP53,VEGFA	47
Cell Death	cell death of epithelial cell lines	4.53E-04	AAK1,ABCG2,APP,BAX,BCL2A1,BIRC3,CASP3,CASP8,CD44,CDC42,CFLAR,EMP1,EMP2,EMP3,FAS,HSPB8,IER3,IGF1R,IGFBP3,MAP3K5 (includes EG:4217),MCL1,NAMPT,NDEL1,PMP22,PPARG,PPP1R15A,PRKAA1,PRMT2,PYCARD,SGPL1,SIAH1,SLC47A1,TFRC,TMX1,TNFRSF1A,TP53,TP53BP2,TRIM27,TRIM39,UXT,XRCC6,YWHAQ (includes EG:10971)	42
Cell Cycle	arrest in G2 phase of tumor cell lines	4.63E-04	AMACR,BRCA1,CCNA2,CCNB1,CCND1,CDC25C,CDKN1A,CHEK1,CHEK2,CSE1L,EGFR,FOXM1,IGF2,MAD2L1,MSH2,PLAU,PPP2R2A,RPA1,SFN,TP53,TP53BP1,WEE1	22
Cancer	gonadal tumor	4.65E-04	ADA,AGPAT2,APOE,ARL4C,ATP8B1,BRAF,C11ORF9,C13orf15,C19orf2,C4B (includes others),CD24,CDK4,CLU,DHFR,DHTKD1,DYNLRB1,E2F3,EGFR,EPOR,F2R,FAS,GART,GNAI2,GPX3,H2AFX,HDAC4,HDAC7,HIST2H2AA3,HMGA2,HN1,IFITM2,IFNGR1,IFNGR2,IGFBP2,IGFBP4,INHBA,LRP8,MET,MUC1,PAPSS2,POLE,POLE2,POLE3,POR,PPAP2A,RARA,RECK,RRAS,RRM1,RRM2,RSF1 (includes EG:233532),S100A2,SEMA3C,SKP1,SLC12A6,SLC39A4,SMC4,SPINT2,STAT1,TBC1D2B,TFPI…	77
Reproductive System Disease	gonadal tumor	4.65E-04	ADA,AGPAT2,APOE,ARL4C,ATP8B1,BRAF,C11ORF9,C13orf15,C19orf2,C4B (includes others),CD24,CDK4,CLU,DHFR,DHTKD1,DYNLRB1,E2F3,EGFR,EPOR,F2R,FAS,GART,GNAI2,GPX3,H2AFX,HDAC4,HDAC7,HIST2H2AA3,HMGA2,HN1,IFITM2,IFNGR1,IFNGR2,IGFBP2,IGFBP4,INHBA,LRP8,MET,MUC1,PAPSS2,POLE,POLE2,POLE3,POR,PPAP2A,RARA,RECK,RRAS,RRM1,RRM2,RSF1 (includes EG:233532),S100A2,SEMA3C,SKP1,SLC12A6,SLC39A4,SMC4,SPINT2,STAT1,TBC1D2B,TFPI…	77
Cell Death	apoptosis of lung cancer cell lines	4.79E-04	AIFM1,AKT1,AKT3 (includes EG:10000),BAX,BIRC5,CASP3,CASP8,CASP9,CDCP1,CDKN1A,CDKN1C,CDKN2C,DUSP1,E2F1,EP300,FAS,G0S2,HTATIP2,IGFBP3,MAPK14,MCL1,MET,NRG1,PARP1,PIDD,PLK1,RABGGTA,RABGGTB,RB1,REST,SKP2,TERT,TP53,TTF1	34
DNA Replication, Recombination, and Repair	excision repair	4.86E-04	APEX1,CDKN1A,DDB2,ERCC1,ERCC3,ERCC8,FEN1,HMGA1,HMGB1 (includes EG:3146),MPG,MSH2,MSH3 (includes EG:17686),MSH6,NTHL1,OGG1,PCNA,POLB,RAD51,RARA,RPA1,TDG,TP53,WRN (includes EG:7486)	23
Cancer	ovarian tumor	4.88E-04	AGPAT2,APOE,ARL4C,ATP8B1,BRAF,C11ORF9,C13orf15,C19orf2,C4B (includes others),CD24,CDK4,CLU,DHFR,DHTKD1,DYNLRB1,E2F3,EGFR,EPOR,F2R,GART,GNAI2,GPX3,H2AFX,HDAC4,HDAC7,HIST2H2AA3,HMGA2,HN1,IFITM2,IFNGR1,IFNGR2,IGFBP2,IGFBP4,INHBA,LRP8,MET,MUC1,PAPSS2,POLE,POLE2,POLE3,POR,PPAP2A,RECK,RRAS,RRM1,RRM2,RSF1 (includes EG:233532),S100A2,SEMA3C,SKP1,SLC12A6,SLC39A4,SMC4,SPINT2,STAT1,TBC1D2B,TFPI2,TOP2A,TP53,…	74
Reproductive System Disease	ovarian tumor	4.88E-04	AGPAT2,APOE,ARL4C,ATP8B1,BRAF,C11ORF9,C13orf15,C19orf2,C4B (includes others),CD24,CDK4,CLU,DHFR,DHTKD1,DYNLRB1,E2F3,EGFR,EPOR,F2R,GART,GNAI2,GPX3,H2AFX,HDAC4,HDAC7,HIST2H2AA3,HMGA2,HN1,IFITM2,IFNGR1,IFNGR2,IGFBP2,IGFBP4,INHBA,LRP8,MET,MUC1,PAPSS2,POLE,POLE2,POLE3,POR,PPAP2A,RECK,RRAS,RRM1,RRM2,RSF1 (includes EG:233532),S100A2,SEMA3C,SKP1,SLC12A6,SLC39A4,SMC4,SPINT2,STAT1,TBC1D2B,TFPI2,TOP2A,TP53,…	74
Cellular Assembly and Organization	association of chromosome components	4.95E-04	BIRC5,BRCA1,CDT1,MCM4,MCMBP,NBN,NUP133 (includes EG:234865),POT1,RPA1,SFN,TERF2	11
Cell Death	cell viability of prostate cancer cell lines	4.95E-04	ABCG2,BIRC5,CLN3 (includes EG:1201),E2F1,GSTP1,MET,PLAU,SNRPE,SOCS3,STAT3,TYMP	11
Cellular Response to Therapeutics	radiosensitivity of tumor cell lines	4.95E-04	AIFM1,BAX,EGFR,EPOR,NPM1 (includes EG:4869),PARP1,RAD51C,TP53,UIMC1,XRCC5,XRCC6	11
Cancer	transitional-cell carcinoma	5.05E-04	EGFR,HRAS,MMP2,PTCH1,PTEN,SFRP1,TIMP1,TP53,TUBA1A,TUBA1C,TUBB2A,TUBB2C,TUBB3,TUBG1,TUBG2	15
Renal and Urological Disease	transitional-cell carcinoma	5.05E-04	EGFR,HRAS,MMP2,PTCH1,PTEN,SFRP1,TIMP1,TP53,TUBA1A,TUBA1C,TUBB2A,TUBB2C,TUBB3,TUBG1,TUBG2	15
Cellular Growth and Proliferation	growth of colon cancer cell lines	5.16E-04	AKT1,BCL2L1,BRAF,CCND1,CDKN1A,CDT1,CLN3 (includes EG:1201),CTSD,EDN1,EGFR,ENC1,EP300,FXN,GRN,HDAC4,ITGB4,LGALS1,MST1R,NRG1,PPARG,PTEN,RB1,SDC2,STAT3,TP53	25
Cellular Development	growth of colon cancer cell lines	5.16E-04	AKT1,BCL2L1,BRAF,CCND1,CDKN1A,CDT1,CLN3 (includes EG:1201),CTSD,EDN1,EGFR,ENC1,EP300,FXN,GRN,HDAC4,ITGB4,LGALS1,MST1R,NRG1,PPARG,PTEN,RB1,SDC2,STAT3,TP53	25
Post-Translational Modification	ubiquitination of protein	5.20E-04	AMFR,BRCA1,CAND1,CUL1,CUL2,DDB2,DZIP3,ERCC8,FBXW7,FKBP1A,HUWE1,NEDD4,PRPF19,SMURF1,STUB1,TCEB1,TCEB2,TRAF6,TRIM32,TRIM33,UBE2B,UBE2C,UBE2D2,UBE2L3,UBE2N,UBE2V1,UBE4B,UBR2 (includes EG:224826),USP21,WWP2	30
Cell Cycle	S phase of normal cells	5.39E-04	C13orf15,CCND1,CCNE1,CCNG2,CDC7,CDK4,CDKN1A,E2F1,ID3 (includes EG:15903),LGALS1,NBN,SKP2,TP53	13
Cell Death	cell death of fibrosarcoma cell lines	5.56E-04	BCL2L11,BIRC3,CASP8,CDKN1A,CFLAR,FAS,IFNAR2,NAMPT,NFKB2,PDPK1,PMAIP1,REL,RIPK1,SOD2,STAT1,TNFRSF1A,TOP2A,TP53,TRAF1	19
Cell Cycle	G2 phase of cervical cancer cell lines	6.41E-04	CCNA2,CCND3,CDC25C,CDK4,CHEK1,CSE1L,GORASP2,PPP2R2A,RPA1,TERF1	10
Cell Cycle	cell cycle progression of cervical cancer cell lines	6.41E-04	AURKA,CCNB1,CDC25B,CDC25C,CSE1L,CSNK2A2,NPM1 (includes EG:4869),RB1,RPA1,SMARCA4	10
Cell Death	cell death of pheochromocytoma cell lines	6.41E-04	APP,BCL2L1,DHCR24,DNAJB1,DRD2,HTT,SIAH1,SOD2,TP53,UCP2	10
RNA Post-Transcriptional Modification	processing of mRNA	6.55E-04	CDC2L2,CDC40 (includes EG:361859),CPSF1,CRNKL1,CUGBP1,DDX39B,DHX15,DHX38,GEMIN2,GEMIN6,GRSF1,HNRNPA0,HNRNPH3,KHDRBS1,LSM3 (includes EG:27258),LSM5 (includes EG:23658),PIN1,PNN,PRMT5,PRMT7,PRPF31,PTBP1,RBM5,RNMT,SFPQ,SFRS1,SFRS11,SFRS13A,SFRS5,SFRS7,SNRNP70,SNRPA,SNRPC,SNRPD1,SNRPD2,SRPK2,TRA2A,TRA2B,U2AF2 (includes EG:11338)	39
Cell Morphology	shape change of cell lines	6.55E-04	ANTXR1,ANXA5,CASP3,CCNE1,CD151,CDC42,CTTN,DICER1,DPYSL2,EFNA5,FAS,FIS1,GNA11,GNB2L1,IL8,ILK,ITGA2,ITGB3,LPAR1,MARCKS,MLL,NCK2,PARVB,PFN1,PRKD1,PRKD2,PXN,RALBP1,RBL2,RRAS,SARS,SMARCA4,SOD2,SYNM,TAOK1,THBS1,TP53,TPM1 (includes EG:22003),VEGFA	39
Cellular Development	shape change of cell lines	6.55E-04	ANTXR1,ANXA5,CASP3,CCNE1,CD151,CDC42,CTTN,DICER1,DPYSL2,EFNA5,FAS,FIS1,GNA11,GNB2L1,IL8,ILK,ITGA2,ITGB3,LPAR1,MARCKS,MLL,NCK2,PARVB,PFN1,PRKD1,PRKD2,PXN,RALBP1,RBL2,RRAS,SARS,SMARCA4,SOD2,SYNM,TAOK1,THBS1,TP53,TPM1 (includes EG:22003),VEGFA	39
Cell Cycle	cell stage of colon cancer cell lines	6.72E-04	AATF,BIRC5,BRCA1,CDC25B,CDKN1A,CHEK1,CHEK2,CHFR,EGFR,EP300,GMNN,GSPT1,LGALS1,MAD2L1,NPM1 (includes EG:4869),PLK1,RAD17 (includes EG:19356),RAD9A,SFN,TP53,TYMS,WEE1	22
Cell Death	cell death of cancer cells	6.74E-04	AGAP2,ATF2,ATXN2,BAX,BCL2L1,BID,BIRC5,BRCA1,CASP3,CASP8,CASP9,CD40,CDC25B,CDKN1A,CFLAR,CTSB,DNMT3B,ENO1,FAS,HMOX1,HSPB8,IGF1R,ITGA6,ITGB3,ITGB4,LGALS1,LPAR1,MAD2L1,MAPK14,MCM2,NCOA3,PARP1,PHLDA1,PLK1,PMAIP1,PRNP,PTEN,RARA,TERT,TP53,TXN,VEGFA,VEGFC	43
Cancer	small-cell carcinoma	6.97E-04	BRAF,DHFR,EGFR,GART,MET,PLK1,RB1,TP53,TUBA1A,TUBA1C,TUBB2A,TUBB2C,TUBB3,TUBG1,TUBG2,TYMS,YWHAE	17
Cell Cycle	arrest in cell stage of colon cancer cell lines	6.98E-04	AATF,BIRC5,BRCA1,CDKN1A,CHEK2,CHFR,EP300,GSPT1,LGALS1,MAD2L1,PLK1,SFN,TP53,TYMS	14
DNA Replication, Recombination, and Repair	DNA damage response of cells	7.14E-04	AIFM1,APBB1,BCL6,BRCA1,CHEK2,DYRK2,ERCC8,HINFP,MCM7,MICA,NBN,PNKP,PPP1R15A,RAD1,RAD17 (includes EG:19356),RAD9A,RPA1,RPS27L,SFN,SMC1A,SP100,TOP2A,TOPORS,TP53,UBE2B,UBR5,VCP,WRN (includes EG:7486)	28
Cell Death	apoptosis of lymphoma cell lines	7.14E-04	ARHGDIA,BCL2L1,BCL2L11,BIRC3,BIRC5,CASP3,CASP4,CASP8,CASP9,CBX5,CD24,CD40,CD55,CD59 (includes EG:25407),CDKN1A,CFLAR,CHEK2,CNN2,DUT (includes EG:1854),EIF4E,FAS,FUBP1,FXN,HNRNPA1,IGFBP3,IGFBP4,LMNB1,MAP4K1,MCL1,NFKB1,NFKB2,PPARG,RUNX1,STAT3,TGM2,TNFRSF1A,TP53	37
Cell Death	cell death of lung cancer cell lines	7.14E-04	AIFM1,AKT1,AKT3 (includes EG:10000),BAX,BCL2L11,BIRC5,CASP3,CASP8,CASP9,CDCP1,CDKN1A,CDKN1C,CDKN2C,DUSP1,E2F1,EP300,FAS,G0S2,HTATIP2,IGFBP3,MAPK14,MCL1,MET,NQO1,NRG1,PARP1,PIDD,PLK1,RABGGTA,RABGGTB,RB1,REST,SKP2,SLC7A11,TERT,TP53,TTF1	37
Cancer	ovarian cancer	7.67E-04	ABCC5,ADA,AGPAT2,AGR2,AKT1,AKT3 (includes EG:10000),ALCAM,APOE,ARL4C,ATP8B1,BRAF,BRCA1,C11ORF9,C13orf15,C19orf2,C4B (includes others),CCL2,CD24,CDK4,CLDN4,CLU,COX5A (includes EG:12858),DHCR24,DHFR,DHTKD1,DYNLRB1,E2F3,EGFR,EP300,EPOR,ERCC1,F2R,FGFR1,FOS,FOSL2,GART,GNAI2,GPX3,H2AFX,HDAC4,HDAC7,HIST2H2AA3,HMGA1,HMGA2,HN1,IFI30,IFITM2,IFNAR2,IFNGR1,IFNGR2,IGFBP2,IGFBP4,IL8,INHBA,JUN,KIAA0101,KPNA2,KR…	117
Reproductive System Disease	ovarian cancer	7.67E-04	ABCC5,ADA,AGPAT2,AGR2,AKT1,AKT3 (includes EG:10000),ALCAM,APOE,ARL4C,ATP8B1,BRAF,BRCA1,C11ORF9,C13orf15,C19orf2,C4B (includes others),CCL2,CD24,CDK4,CLDN4,CLU,COX5A (includes EG:12858),DHCR24,DHFR,DHTKD1,DYNLRB1,E2F3,EGFR,EP300,EPOR,ERCC1,F2R,FGFR1,FOS,FOSL2,GART,GNAI2,GPX3,H2AFX,HDAC4,HDAC7,HIST2H2AA3,HMGA1,HMGA2,HN1,IFI30,IFITM2,IFNAR2,IFNGR1,IFNGR2,IGFBP2,IGFBP4,IL8,INHBA,JUN,KIAA0101,KPNA2,KR…	117
Cell Cycle	arrest in cell division process of normal cells	7.74E-04	ATF2,CCNB1,CCND1,CD44,CDC25C,CDKN1A,CDKN1C,COL1A1,HRAS,ITGA2,LGALS1,MAD2L1,MYBL2,NBN,NPM1 (includes EG:4869),RB1,SKP2,TP53	18
Gene Expression	activation of Ets element	8.13E-04	ALAS2,ETS1,ETS2,EWSR1,FOS,ITSN1,JUN,MMP1 (includes EG:300339),SP100	9
Neurological Disease	meningitis	8.13E-04	DHFR,F8,POLE,POLE2,POLE3,RRM1,RRM2,SERPINE1,TYMS	9
Infectious Disease	meningitis	8.13E-04	DHFR,F8,POLE,POLE2,POLE3,RRM1,RRM2,SERPINE1,TYMS	9
Inflammatory Disease	meningitis	8.13E-04	DHFR,F8,POLE,POLE2,POLE3,RRM1,RRM2,SERPINE1,TYMS	9
Cancer	glioma	8.35E-04	ABCG2,AKT1,AKT3 (includes EG:10000),CAV1,CDK4,CDKN2C,CLK2,CLK4,CLU,DOCK1,E2F1,EGFR,ENC1,ENG,HBEGF,ID2,IGFBP2,IL13RA1,IL32,ITGB3,ITGB5,LPAR1,MARCKS,MGMT,MSH2,NES,NF1 (includes EG:18015),NF2,PDGFC,PINK1,PPARG,PTEN,PTTG1,RB1,RECK,TAOK1,TERT,TGFB2,TP53,TYMS,UBE2C,VEGFA,WDR11	43
Neurological Disease	glioma	8.35E-04	ABCG2,AKT1,AKT3 (includes EG:10000),CAV1,CDK4,CDKN2C,CLK2,CLK4,CLU,DOCK1,E2F1,EGFR,ENC1,ENG,HBEGF,ID2,IGFBP2,IL13RA1,IL32,ITGB3,ITGB5,LPAR1,MARCKS,MGMT,MSH2,NES,NF1 (includes EG:18015),NF2,PDGFC,PINK1,PPARG,PTEN,PTTG1,RB1,RECK,TAOK1,TERT,TGFB2,TP53,TYMS,UBE2C,VEGFA,WDR11	43
Cell Cycle	mitosis of cervical cancer cell lines	8.39E-04	AURKA,BIRC5,CCNB1,CDC25B,CDC25C,CENPI,CSE1L,CYLD,DLGAP5,GNAI3,HDAC4,MAD2L1,MAPK14,PLK1,PTTG1,RASSF1,SPC25,TOP2A,ZNF365	19
Cell Cycle	arrest in cell division process of colon cancer cell lines	8.43E-04	AATF,BIRC5,BRCA1,CDKN1A,CHEK2,CHFR,EP300,GSPT1,LGALS1,MAD2L1,PLK1,PPARG,SFN,TP53,TYMS	15
Cell Morphology	mass of mitochondria	8.63E-04	FAS,HMGA1,PRDX3,RB1,TP53	5
Cellular Assembly and Organization	mass of mitochondria	8.63E-04	FAS,HMGA1,PRDX3,RB1,TP53	5
Cellular Growth and Proliferation	proliferation of lung cancer cell lines	9.13E-04	AKT1,AKT3 (includes EG:10000),ANXA1,AXL,BAD,BAX,BID,CDKN1A,CHEK1,DNAJB4,E2F1,EGFR,ERCC1,HK2,IGF2,MAPK1,MAPK14,NCOA3,NRG1,PLK1,PTEN,RB1,SKP2,SLC25A6,SMC1A,SNIP1,TAB2,TERT,TP53,TSPO	30
Cancer	neuroepithelial tumor	9.39E-04	ABCG2,AKAP12,AKT1,AKT3 (includes EG:10000),CAV1,CDK10,CDK4,CDK5,CDKN2C,CLK2,CLK4,CLU,DOCK1,E2F1,EGFR,ENC1,ENG,HBEGF,ID2,IGFBP2,IL13RA1,IL32,ITGB3,ITGB5,LPAR1,MARCKS,MGMT,MSH2,NES,NF1 (includes EG:18015),NF2,PDGFC,PINK1,PPARG,PTEN,PTTG1,RARA,RB1,RECK,TAOK1,TERT,TGFB2,TOP2A,TP53,TYMS,UBE2C,VEGFA,WDR11	48
RNA Post-Transcriptional Modification	splicing of RNA	9.55E-04	ARL6IP4,CDC40 (includes EG:361859),GEMIN2,HNRNPH3,IVNS1ABP,LSM4 (includes EG:25804),LSM6 (includes EG:11157),LUC7L3,NOL3,PRPF3,PRPF4B,PTBP1,SF3A2,SF3A3,SFPQ,SFRS11,SFRS7,SNRNP70,SNRPB,SNRPC,SNRPD1,SNRPD2,SNRPD3,SNRPF,SNRPN,SRPK2,SRRM1,ZNF638	28
Cell Cycle	cell division process of fibroblast cell lines	9.57E-04	ANKS1A,BRAF,CCND1,CCND3,CCNE1,CDKN1A,CSF1,CSNK2B,E2F1,EP400,GNB2L1,IGF2,ING1,LMNA,MAD1L1,MAD2L1,NCOA3,PPAP2C,RB1,SMARCB1,TERT,TP53	22
Cell Death	survival of cervical cancer cell lines	9.58E-04	ACVR2A,ADK,AKAP7,AKAP8L,AURKAIP1,BCKDK,BCL2A1,BIRC5,BRCA1,CASK,CDC42BPA,CHEK1,CHEK2,CLK3,DGKA,DUSP10,DUSP7,DYRK3,INPP1,INPP4A,INPP5A,MPG,MTMR1,MTMR12,NBN,NEK3,PARP1,PDP1,PFKM,PHKA2,PI4K2A,PLK2,PNKP,PPAP2A,PPM1B,PPM1G,PPP1CA,PPP1R11,PPP1R12B,PPP2R1A,PPP2R2B,PPP2R3A,PPP2R5C,PRKD2,PRPF19,PTEN,PTP4A2,PTPRK,PTPRO,RAD51,RASA1,RFK,ROR1,RPA1,SGK1,SOD2,TNK2,TPK1,XRCC4	59
Cellular Function and Maintenance	contact growth inhibition of tumor cell lines	9.71E-04	BIRC5,BMP6,CCND3,CD24,CDKN1A,FGFR1,GPI,HMGB1 (includes EG:3146),IRF1,MAPK14,NME1,PPP1R15A,PRKAR1A,SLC19A1,SMAD2,TP53	16
Cell-To-Cell Signaling and Interaction	contact growth inhibition of tumor cell lines	9.71E-04	BIRC5,BMP6,CCND3,CD24,CDKN1A,FGFR1,GPI,HMGB1 (includes EG:3146),IRF1,MAPK14,NME1,PPP1R15A,PRKAR1A,SLC19A1,SMAD2,TP53	16
Cell Cycle	cell division process of colon cancer cell lines	9.84E-04	AATF,BIRC5,BRCA1,CDC25B,CDC27,CDKN1A,CHEK1,CHEK2,CHFR,EGFR,EP300,GMNN,GSPT1,LGALS1,MAD2L1,NPM1 (includes EG:4869),PLK1,PPARG,RAD17 (includes EG:19356),RAD9A,SFN,TP53,TYMS,WEE1	24
Cell Cycle	arrest in G2 phase of cell lines	9.86E-04	AMACR,BRCA1,CCNA2,CCNB1,CCND1,CDC25C,CDKN1A,CHEK1,CHEK2,CSE1L,EGFR,FOXM1,IGF2,KDM5B,MAD2L1,MGMT,MSH2,PLAU,PPAP2C,PPP2R2A,RPA1,SFN,TP53,TP53BP1,WEE1	25
Cell Death	apoptosis of kidney cell lines	9.88E-04	AATF,APP,ATF6,BAX,BCL2A1,BCL2L1,BIRC3,CASP3,CASP8,CD44,CFLAR,FAS,HRAS,HYOU1,IER3,IGFBP3,MAP3K5 (includes EG:4217),MCL1,PKD1,PPP1R15A,PRKAA1,PRMT2,PYCARD,SGPL1,SIAH1,TFRC,TMX1,TNFRSF1A,TP53BP2,TRIM27,TRIM39,TRPS1,UXT,XRCC6,YWHAQ (includes EG:10971)	35
Cell Morphology	morphology of tumor cell lines	9.88E-04	CCND1,CD9,CDC42,CDCP1,CDKN1A,CDKN1C,DKK3,EGFR,EZR,F11R,FAS,GDF15,GNA12,IGF1R,IL6ST,IQGAP1,LIF,MGAT5,NF1 (includes EG:18015),NRG1,PEBP1,PRKCA,PTEN,RASSF1,RB1,RBBP4,RXRB,SDC2,SEPT9,SIAH1,SNAI1,SOD2,STARD13,TP53,VIM	35
Cell Cycle	delay in interphase of tumor cell lines	9.93E-04	ARRB1,CCND3,CCNE1,CDK4,ELAVL1,MPG,NCOA3,NRG1,POLA1,SOD2,STAT1	11
Genetic Disorder	Rett syndrome	9.97E-04	ABLIM1,ADRB2,AGPAT4,ARF6,ATP1B1,BEX4,C14ORF2,CALR,CCL5,CLU,CORO1B (includes EG:23789),DHCR24,DNAJC15,DRD2,EIF3C,ERAP1,ERAP2,GPR56,GRK5,GSTM4,HMBOX1,HRH1,LGALS8,MBP,MECP2,MREG,NME4,PERP,PITPNC1,PKIG,PTPLA,RAB31,RBM8A,RIN3,SLC16A1,SOX4,SPOCK1,ST6GALNAC4,SVIL,TACO1,TAF9B,TRAF3IP2,TRIO,TXN,UBE3B,YWHAB,YWHAE	47
Neurological Disease	Rett syndrome	9.97E-04	ABLIM1,ADRB2,AGPAT4,ARF6,ATP1B1,BEX4,C14ORF2,CALR,CCL5,CLU,CORO1B (includes EG:23789),DHCR24,DNAJC15,DRD2,EIF3C,ERAP1,ERAP2,GPR56,GRK5,GSTM4,HMBOX1,HRH1,LGALS8,MBP,MECP2,MREG,NME4,PERP,PITPNC1,PKIG,PTPLA,RAB31,RBM8A,RIN3,SLC16A1,SOX4,SPOCK1,ST6GALNAC4,SVIL,TACO1,TAF9B,TRAF3IP2,TRIO,TXN,UBE3B,YWHAB,YWHAE	47
Cell Cycle	arrest in interphase of cell lines	1.02E-03	AATF,AGK,AMACR,BHLHE40,BRAF,BRCA1,CAMKK2,CCNA2,CCNB1,CCND1,CCNE1,CDC25C,CDC7,CDK4,CDK5RAP3,CDKN1A,CDKN1C,CEBPD,CHEK1,CHEK2,CSE1L,CYP1B1,DUSP1,EGFR,EP300,EP400,FOXM1,GDF15,GPS2,GSPT1,HRAS,IGF2,KDM5B,LGALS1,LGALS3,LMNA,MAD2L1,MET,MGMT,MSH2,NOTCH1,PLAU,PPAP2C,PPP2R2A,PTEN,RB1CC1,RPA1,RPL5,SFN,SKP2,SPTAN1,TFRC,TP53,TP53BP1,TUSC2,TXNIP,TYMS,WEE1	58
Cellular Development	developmental process of leukemia cell lines	1.06E-03	ALG5,B4GALNT1,C1QBP,CCND1,CCND3,CDKN1A,CEBPD,CHD1,CREBBP,CREG1,CSF1,CTSK,EIF5A,ENO1,FTH1,GNA15,HRAS,IL11,INHBA,JUN,KAT6A,KRAS,LEPR,LGALS3,LIF,MAPK14,MCL1,MIF,MLL,MUC1,NOTCH1,PIK3R1,PRDX3,PRKAR1A,PRKD3,RARA,RB1,RUNX1,SFPQ,SOCS3,STAT1,STK39,STMN1,TERT,TIMP1,TXNIP	46
Cell Death	apoptosis of fibrosarcoma cell lines	1.08E-03	BCL2L11,BIRC3,CASP8,CDKN1A,CFLAR,FAS,IFNAR2,NFKB2,PDPK1,PMAIP1,REL,RIPK1,SOD2,STAT1,TNFRSF1A,TP53,TRAF1	17
Cell Cycle	cell division process of normal cells	1.12E-03	APOE,ATF2,BMP6,BRD4,C13orf15,CCNB1,CCNB1IP1,CCND1,CCNE1,CCNE2,CCNG2,CD320,CD44,CDC25C,CDC7,CDK4,CDKN1A,CDKN1C,CEBPD,COL1A1,E2F1,EDN1,HBEGF,HRAS,ID2,ID3 (includes EG:15903),IL11,INHBA,ITGA2,ITGB4,ITSN1,LGALS1,MAD2L1,MAPK1,MYBL2,NBN,NOTCH1,NPM1 (includes EG:4869),RB1,SKP2,TERT,TP53,TXN,VEGFA,VEGFC	45
Cell Cycle	arrest in interphase of fibroblasts	1.14E-03	ATF2,CCNB1,CDC25C,CDKN1A,MYBL2,NBN,TP53	7
Cell Death	cell viability of colon cancer cell lines	1.14E-03	ATP5H (includes EG:10476),BIRC5,CCNB1,CHFR,CLN3 (includes EG:1201),OGG1,STX8	7
Cell Cycle	delay in mitosis of cervical cancer cell lines	1.14E-03	CCNB1,CDC25C,DLGAP5,MAD2L1,PLK1,PTTG1,TOP2A	7
DNA Replication, Recombination, and Repair	ligation of DNA	1.14E-03	LIG1,LIG4,MGMT,RAD51,TOP2A,XRCC4,XRCC6	7
Cell Cycle	polyploidization of eukaryotic cells	1.14E-03	AURKB,BIRC5,CDKN1A,STMN1,TOP2A,TPX2,XRCC5	7
Cell Cycle	cell cycle progression of embryonic cell lines	1.17E-03	ARNTL2,PLK1,PNN,TFDP1,TP53,ZBTB5	6
Embryonic Development	cell cycle progression of embryonic cell lines	1.17E-03	ARNTL2,PLK1,PNN,TFDP1,TP53,ZBTB5	6
Cell Death	cell viability of neuroblastoma cell lines	1.17E-03	CLN3 (includes EG:1201),DPP3,HMOX1,MDK,PRNP,SQSTM1	6
Molecular Transport	accumulation of lipid	1.17E-03	ACAT2,ASAH1,BAX,BID,DHRS3,ESRRA,FAS,LCAT,LPIN1,NPC1,PAFAH1B2,PIK3C3,PPARG,SCP2,SGMS1,SMPD2,SOAT1,TIMP1	18
Small Molecule Biochemistry	accumulation of lipid	1.17E-03	ACAT2,ASAH1,BAX,BID,DHRS3,ESRRA,FAS,LCAT,LPIN1,NPC1,PAFAH1B2,PIK3C3,PPARG,SCP2,SGMS1,SMPD2,SOAT1,TIMP1	18
Lipid Metabolism	accumulation of lipid	1.17E-03	ACAT2,ASAH1,BAX,BID,DHRS3,ESRRA,FAS,LCAT,LPIN1,NPC1,PAFAH1B2,PIK3C3,PPARG,SCP2,SGMS1,SMPD2,SOAT1,TIMP1	18
Cancer	lung tumor	1.17E-03	ACTR10,AGR2,AKT1,AKT3 (includes EG:10000),ALDH1B1,ALDOA,BAX,BCL2L1,BRAF,CAV1,CCNA2,CCNB1,CCNB2,CCND3,CDC20,CDK10,CDK4,CDK5,CDKN1C,CERS2,CLCN3,CSF1,DHFR,DICER1,EGFR,EIF4A1,ENO1,EPAS1,EPB41L4B,EPHX1,EPOR,ERCC1,FAS,FGFR1,FOXM1,GART,GPI,GPX1 (includes EG:14775),GSN,HDAC4,HDAC7,IFI30,IMPDH2,ITGB3,ITGB5,KDELR1,KLF6,KRAS,KRT19,LDHA,MAD1L1,MAGED1,MAP2K2,MCM2,MET,MTAP,MYL12A,NDUFB4,NQO1,PCNA,PDPK1,PFKP,PI…	109
Genetic Disorder	lung tumor	1.17E-03	ACTR10,AGR2,AKT1,AKT3 (includes EG:10000),ALDH1B1,ALDOA,BAX,BCL2L1,BRAF,CAV1,CCNA2,CCNB1,CCNB2,CCND3,CDC20,CDK10,CDK4,CDK5,CDKN1C,CERS2,CLCN3,CSF1,DHFR,DICER1,EGFR,EIF4A1,ENO1,EPAS1,EPB41L4B,EPHX1,EPOR,ERCC1,FAS,FGFR1,FOXM1,GART,GPI,GPX1 (includes EG:14775),GSN,HDAC4,HDAC7,IFI30,IMPDH2,ITGB3,ITGB5,KDELR1,KLF6,KRAS,KRT19,LDHA,MAD1L1,MAGED1,MAP2K2,MCM2,MET,MTAP,MYL12A,NDUFB4,NQO1,PCNA,PDPK1,PFKP,PI…	109
Respiratory Disease	lung tumor	1.17E-03	ACTR10,AGR2,AKT1,AKT3 (includes EG:10000),ALDH1B1,ALDOA,BAX,BCL2L1,BRAF,CAV1,CCNA2,CCNB1,CCNB2,CCND3,CDC20,CDK10,CDK4,CDK5,CDKN1C,CERS2,CLCN3,CSF1,DHFR,DICER1,EGFR,EIF4A1,ENO1,EPAS1,EPB41L4B,EPHX1,EPOR,ERCC1,FAS,FGFR1,FOXM1,GART,GPI,GPX1 (includes EG:14775),GSN,HDAC4,HDAC7,IFI30,IMPDH2,ITGB3,ITGB5,KDELR1,KLF6,KRAS,KRT19,LDHA,MAD1L1,MAGED1,MAP2K2,MCM2,MET,MTAP,MYL12A,NDUFB4,NQO1,PCNA,PDPK1,PFKP,PI…	109
Cancer	disease of tumor cell lines	1.21E-03	ADAM17,AGAP2,AGBL5,AKT1,ANKRD6,AP2M1,ARF1,ARGLU1,ARHGAP32,ARHGEF12,ARPC1A,ATG7,ATOX1,ATP5B,AXL,BAHD1,BRCA1,CAMKK2,CAV2,CCND1,CD151,CD97,CDC40 (includes EG:361859),CDKN1A,CIB2,CLN3 (includes EG:1201),CLNS1A,COL18A1,CSPP1,DDOST,DDX10,DEPDC5,DIMT1,DNAJB1,EGFR,EIF4E,EPAS1,ERCC3,EREG,ERF,ETHE1,ETS1,EXOSC5,FAS,FGD6,GABARAP,GAPVD1,GEMIN2,GM2A,GOSR2,GPD2,GTF2H1,HES1 (includes EG:15205),HIBCH,HIP1R,HTATIP…	162
RNA Post-Transcriptional Modification	modification of mRNA	1.21E-03	CDC2L2,CDC40 (includes EG:361859),CPSF1,CRNKL1,CUGBP1,DCP2 (includes EG:167227),DDX39B,DHX15,DHX38,GEMIN2,GEMIN6,GRSF1,HNRNPA0,HNRNPH3,KHDRBS1,LSM3 (includes EG:27258),LSM5 (includes EG:23658),PIN1,PNN,PRMT5,PRMT7,PRPF31,PTBP1,RBM5,RNMT,SFPQ,SFRS1,SFRS11,SFRS13A,SFRS5,SFRS7,SNRNP70,SNRPA,SNRPC,SNRPD1,SNRPD2,SRPK2,TRA2A,TRA2B,U2AF2 (includes EG:11338)	40
Cellular Assembly and Organization	biogenesis of cytoskeleton	1.23E-03	APOE,ARAP3,ARF6,ARHGEF17,ARPC1A,ARPC5,CDC42,CFL1,CNN2,CXCL1,DLG1,DST,FSCN1,KLHL20,MID1 (includes EG:100330952),MLST8,NF2,NUAK2,PDPK1,PLD2,PLEK2,RAC3,RNF19A,SSH1 (includes EG:231637),SYNM,TAOK2 (includes EG:9344),TPM1 (includes EG:22003),TUBG1,UXT	29
Post-Translational Modification	moiety attachment of protein	1.24E-03	ACVR2A,ADAM17,ALG8,AMFR,APP,ATG7,BRCA1,BSG,CAND1,CCL5,CCND1,CCND3,CCNE1,CD40,CD47,CD55,CD9,CDK4,CREBBP,CSF1,CUL1,CUL2,DDB2,DPM2,DZIP3,EGFR,ERCC8,F2R,FBXW7,FGFR1,FKBP1A,GNB2L1,HUWE1,IGF1R,IGFBP3,IL6ST,ILK,ITGA6,ITGB3,KAT6A,LGALS1,LIF,LIPA,MAGT1,MST1,NDUFS4,NEDD4,NEDD8,NEK2,NF2,NMT1,NMT2,PRDX4,PRKAG2,PRMT7,PRPF19,RBX1 (includes EG:9978),RNF7,RPN1,SET,SMURF1,SOD2,SPN,STAT1,STT3A,STUB1,SUMO3,TAF7,TCE…	87
Cell Cycle	arrest in cell division process of breast cancer cell lines	1.29E-03	BHLHE40,BRCA1,CAMKK2,CAV1,CCND1,CDC25C,CDKN1A,CHEK1,EGFR,FOXO3,GDF15,KRT19,LGALS1,LGALS3,PTEN,RB1CC1,SKP2,SMARCA4,TP53,WEE1	20
Cancer	mucoepidermoid carcinoma	1.29E-03	ADSL,ATIC,ATP5J,BAG1,CASP4,CREBBP,EPS15,KLF6,KRT18,LAMA4,NME4,NTHL1,PIK3R1,RBBP4,SFN,SLC25A5,STAT5A,TIMP1,TRAM1,VRK2	20
Gastrointestinal Disease	mucoepidermoid carcinoma	1.29E-03	ADSL,ATIC,ATP5J,BAG1,CASP4,CREBBP,EPS15,KLF6,KRT18,LAMA4,NME4,NTHL1,PIK3R1,RBBP4,SFN,SLC25A5,STAT5A,TIMP1,TRAM1,VRK2	20
Cancer	osteosarcoma	1.29E-03	BRAF,CHEK2,DHFR,EWSR1,GART,HINT1,IFITM2,LGALS3BP,POLE,POLE2,POLE3,RB1,RRM1,RRM2,SDC2,SPARC,STOML2,TNFRSF11A,TP53,TYMS	20
Skeletal and Muscular Disorders	osteosarcoma	1.29E-03	BRAF,CHEK2,DHFR,EWSR1,GART,HINT1,IFITM2,LGALS3BP,POLE,POLE2,POLE3,RB1,RRM1,RRM2,SDC2,SPARC,STOML2,TNFRSF11A,TP53,TYMS	20
Cell Cycle	cell division process of breast cancer cell lines	1.31E-03	BAD,BHLHE40,BRCA1,CAMKK2,CAV1,CCND1,CCNE1,CDC25C,CDKN1A,CHEK1,EGFR,ELAVL1,ESRRA,FOXO3,GDF15,HES1 (includes EG:15205),KRAS,KRT19,LGALS1,LGALS3,MSH2,NRG1,PTEN,RB1CC1,RBBP8,SFN,SIAH1,SKP2,SMARCA4,TP53,TRIM33,WEE1,WT1,ZBTB10	34
DNA Replication, Recombination, and Repair	damage of DNA	1.32E-03	BIRC5,CALR,CASP3,CLU,DICER1,GSTP1,NQO1,PARP1,PBK,PLK1,RARA,RPA1,RUNX1,SMG1,SOD2,TDP1 (includes EG:104884),TERT,TOP2A,TP53,XRCC5,YWHAE	21
Tissue Development	accumulation of tumor cell lines	1.33E-03	AURKA,BIRC5,CCND1,CDKN1A,CDKN1C,LIF,MPG,PARP1,PLK1,PTTG1,SNIP1,TP53	12
Cellular Response to Therapeutics	radiosensitivity of eukaryotic cells	1.33E-03	AIFM1,BAX,CDC25B,EGFR,EPOR,NPM1 (includes EG:4869),PARP1,RAD51C,TP53,UIMC1,XRCC5,XRCC6	12
Cell Cycle	G1/S phase transition of eukaryotic cells	1.34E-03	BAD,CCND1,CCND3,CCNE1,CCNE2,CDKN1A,CHEK2,COPS2,DARS,E2F1,ELAVL1,EP300,ESRRA,FOXM1,HES1 (includes EG:15205),HMGA1,ID2,MET,NCOA3,NRG1,RB1CC1,RCHY1,RPL5,TFDP1,TP53	25
Cell Death	cell viability of breast cancer cell lines	1.34E-03	CLN3 (includes EG:1201),CLU,GDF15,IGF1R,NDUFA13,NRG1,PLD2,SFN,TNFAIP8,TP53	10
Cellular Growth and Proliferation	growth of embryonic cell lines	1.34E-03	ABCC5,ARNTL2,CDK2AP1,CDKN1A,DLGAP5,E2F1,NINL,PNN,PTP4A3,VDAC1	10
Cellular Development	growth of embryonic cell lines	1.34E-03	ABCC5,ARNTL2,CDK2AP1,CDKN1A,DLGAP5,E2F1,NINL,PNN,PTP4A3,VDAC1	10
Embryonic Development	growth of embryonic cell lines	1.34E-03	ABCC5,ARNTL2,CDK2AP1,CDKN1A,DLGAP5,E2F1,NINL,PNN,PTP4A3,VDAC1	10
Cell Cycle	cytokinesis	1.35E-03	AKAP9,AURKA,BRD4,CCNB1,CDC20,CDKN1A,DCTN3,DIAPH2,GNAI2,GNAI3,INCENP,KIF20A,KIF4A,KIFC1,L3MBTL,MYH9,NUBP1,PIN1,SEPT9,SIAH1,STX16,TOP2A,TP53,VPS4A	24
Cellular Movement	cytokinesis	1.35E-03	AKAP9,AURKA,BRD4,CCNB1,CDC20,CDKN1A,DCTN3,DIAPH2,GNAI2,GNAI3,INCENP,KIF20A,KIF4A,KIFC1,L3MBTL,MYH9,NUBP1,PIN1,SEPT9,SIAH1,STX16,TOP2A,TP53,VPS4A	24
DNA Replication, Recombination, and Repair	formation of mitotic spindle	1.36E-03	BIRC5,CAMK2G,HBXIP,KIF11,KIF2C,KIF4A,KIFC1,NINL,PLK1,RAN,RCC1 (includes EG:1104),RINT1,SMC1A,STMN1,TPX2	15
Cellular Assembly and Organization	formation of mitotic spindle	1.36E-03	BIRC5,CAMK2G,HBXIP,KIF11,KIF2C,KIF4A,KIFC1,NINL,PLK1,RAN,RCC1 (includes EG:1104),RINT1,SMC1A,STMN1,TPX2	15
Cellular Assembly and Organization	quantity of filaments	1.36E-03	APOE,APP,ARAP1,COL18A1,GNB2L1,KRAS,MARCKS,NEK2,NME1,PTP4A3,RBBP4,SPTAN1,STMN1,TACC3,TP53	15
Cancer	pancreatic tumor	1.36E-03	ADSL,ATIC,ATP5J,AURKA,AXL,BAG1,BRAF,CASP4,CD59 (includes EG:25407),CDK10,CDK4,CDK5,CDKN1A,CREBBP,CTSD,EGFR,EPS15,GAD1 (includes EG:100006588),HBEGF,HLA-G,IFITM1,IGFBP3,ITGA3,ITGB4,KRAS,KRT19,KRT7,LAMA4,MSX2,PIK3R1,PLAU,PLK1,POLE,POLE2,POLE3,PSMB5,PTEN,RRM1,RRM2,TGFB2,TIMP1,TRAM1,TUBA1A,TUBA1C,TUBB2A,TUBB2C,TUBB3,TUBG1,TUBG2,TYMS,VRK2	51
Gastrointestinal Disease	pancreatic tumor	1.36E-03	ADSL,ATIC,ATP5J,AURKA,AXL,BAG1,BRAF,CASP4,CD59 (includes EG:25407),CDK10,CDK4,CDK5,CDKN1A,CREBBP,CTSD,EGFR,EPS15,GAD1 (includes EG:100006588),HBEGF,HLA-G,IFITM1,IGFBP3,ITGA3,ITGB4,KRAS,KRT19,KRT7,LAMA4,MSX2,PIK3R1,PLAU,PLK1,POLE,POLE2,POLE3,PSMB5,PTEN,RRM1,RRM2,TGFB2,TIMP1,TRAM1,TUBA1A,TUBA1C,TUBB2A,TUBB2C,TUBB3,TUBG1,TUBG2,TYMS,VRK2	51
Genetic Disorder	pancreatic tumor	1.36E-03	ADSL,ATIC,ATP5J,AURKA,AXL,BAG1,BRAF,CASP4,CD59 (includes EG:25407),CDK10,CDK4,CDK5,CDKN1A,CREBBP,CTSD,EGFR,EPS15,GAD1 (includes EG:100006588),HBEGF,HLA-G,IFITM1,IGFBP3,ITGA3,ITGB4,KRAS,KRT19,KRT7,LAMA4,MSX2,PIK3R1,PLAU,PLK1,POLE,POLE2,POLE3,PSMB5,PTEN,RRM1,RRM2,TGFB2,TIMP1,TRAM1,TUBA1A,TUBA1C,TUBB2A,TUBB2C,TUBB3,TUBG1,TUBG2,TYMS,VRK2	51
Cancer	gastric cancer	1.36E-03	ACVR2A,APOE,BAX,BRAF,CANX,CASP8,CAV1,CD44,CDK4,COL18A1,COL1A1,DDX39B,DSTN,EGFR,EPOR,ERCC1,EZR,FECH,GCC2,HDAC4,HDAC7,HLA-E,HNRNPH1,IGFBP3,IL8,IRF1,KDM5A,KLF6,KRAS,LARP7,MBD4,MET,MKI67,MSH3 (includes EG:17686),MSH6,MUC1,NAMPT,NDUFC2,NQO1,P4HB,PA2G4,PIK3CA,PLAU,POLE,POLE2,POLE3,POR,PRDM2,PSMB5,PSPH,PTPN21,RNF103,RRM1,RRM2,SEC31A,SIAH1,TFDP2,TMEM97,TOP2A,TP53,TUBA1A,TUBA1C,TUBB2A,TUBB2C,TUBB3,TUBG1,T…	72
Gastrointestinal Disease	gastric cancer	1.36E-03	ACVR2A,APOE,BAX,BRAF,CANX,CASP8,CAV1,CD44,CDK4,COL18A1,COL1A1,DDX39B,DSTN,EGFR,EPOR,ERCC1,EZR,FECH,GCC2,HDAC4,HDAC7,HLA-E,HNRNPH1,IGFBP3,IL8,IRF1,KDM5A,KLF6,KRAS,LARP7,MBD4,MET,MKI67,MSH3 (includes EG:17686),MSH6,MUC1,NAMPT,NDUFC2,NQO1,P4HB,PA2G4,PIK3CA,PLAU,POLE,POLE2,POLE3,POR,PRDM2,PSMB5,PSPH,PTPN21,RNF103,RRM1,RRM2,SEC31A,SIAH1,TFDP2,TMEM97,TOP2A,TP53,TUBA1A,TUBA1C,TUBB2A,TUBB2C,TUBB3,TUBG1,T…	72
Cancer	metastasis	1.37E-03	APOE,BRAF,CD151,CD44,COL18A1,CTTN,CYP1B1,EGFR,EPOR,HTATIP2,IFNAR2,ITGB4,LGR4,NFKBIA,NME1,POLE,POLE2,POLE3,PTK2,RRM1,RRM2,S100A4,TUBA1A,TUBA1C,TUBB2A,TUBB2C,TUBB3,TUBG1,TUBG2,TYMS,VEGFA,VEGFC,VIM	33
Molecular Transport	localization of protein	1.51E-03	AKAP10,APOE,CBY1,CROCC,CUTA,ERCC3,HINFP,NPM1 (includes EG:4869),PIKFYVE,RABGAP1L,RSL1D1,SQSTM1,THBS1,TP53,ULK1,VCP	16
Protein Trafficking	localization of protein	1.51E-03	AKAP10,APOE,CBY1,CROCC,CUTA,ERCC3,HINFP,NPM1 (includes EG:4869),PIKFYVE,RABGAP1L,RSL1D1,SQSTM1,THBS1,TP53,ULK1,VCP	16
Protein Synthesis	localization of protein	1.51E-03	AKAP10,APOE,CBY1,CROCC,CUTA,ERCC3,HINFP,NPM1 (includes EG:4869),PIKFYVE,RABGAP1L,RSL1D1,SQSTM1,THBS1,TP53,ULK1,VCP	16
Cell Cycle	arrest in cell division process of cervical cancer cell lines	1.63E-03	AURKA,BIRC5,CCNA2,CCNB1,CDC25B,CENPI,CHEK1,CSE1L,DLGAP5,HDAC4,MAPK14,NPM1 (includes EG:4869),PPP2R2A,RASSF1,RB1,RPA1,SMARCA4	17
Cell Cycle	cell division process of carcinoma cell lines	1.63E-03	BRAF,BRCA1,CCNB1,CDKN1A,CHEK1,CHEK2,DNAJB4,DUSP1,FOXM1,GRN,MAD2L1,MCM7,MET,RAD17 (includes EG:19356),RB1,SMARCA4,TP53	17
Small Molecule Biochemistry	synthesis of phospholipid	1.63E-03	ABHD5,AGPAT1,AGPAT2,CD40,CHPT1,ETNK1,FADS1,LCAT,PCYT2,PEMT,PEX7 (includes EG:18634),PI4K2A,PI4KA,PIK3C2A,PTX3,SGMS1,VEGFA	17
Lipid Metabolism	synthesis of phospholipid	1.63E-03	ABHD5,AGPAT1,AGPAT2,CD40,CHPT1,ETNK1,FADS1,LCAT,PCYT2,PEMT,PEX7 (includes EG:18634),PI4K2A,PI4KA,PIK3C2A,PTX3,SGMS1,VEGFA	17
Cellular Growth and Proliferation	arrest in growth of tumor cell lines	1.72E-03	AMACR,CCND1,CDC42,CDKN1A,EZH2,GADD45GIP1,IL6ST,IRF1,LIF,NOTCH1,PRAME (includes EG:23532),PTEN,SMARCA4,SMARCB1,TAF7,TCF3,TERT,TP53	18
Cellular Development	arrest in growth of tumor cell lines	1.72E-03	AMACR,CCND1,CDC42,CDKN1A,EZH2,GADD45GIP1,IL6ST,IRF1,LIF,NOTCH1,PRAME (includes EG:23532),PTEN,SMARCA4,SMARCB1,TAF7,TCF3,TERT,TP53	18
Cell Death	cell death of phagocytes	1.78E-03	ANPEP,ANXA1,BCL2L1,CASP8,CFLAR,CSF1,CXCL1,FAS,IL8,LEPR,MAPK14,MCL1,NAMPT,PMAIP1,PPARG,RIPK1,SOD2,STAT3,TP53	19
Cellular Growth and Proliferation	colony formation of prostate cancer cell lines	1.78E-03	ANXA7,BCL2L11,CLU,HSPA1A,IGFBP4,RRM2,TERT,TP53,TPD52	9
Cell Cycle	ploidy of cells	1.78E-03	AKAP9,BIRC5,CDKN1A,EDN1,EGFR,IRF2,MAD2L1,TACC3,TERT	9
Cell Cycle	interphase of breast cancer cell lines	1.79E-03	BAD,BHLHE40,BRCA1,CAMKK2,CCND1,CCNE1,CDC25C,CDKN1A,CHEK1,EGFR,ELAVL1,ESRRA,GDF15,HES1 (includes EG:15205),KRAS,LGALS1,LGALS3,MSH2,NRG1,RB1CC1,RBBP8,SKP2,TP53,WEE1,ZBTB10	25
Reproductive System Disease	adenomyosis	1.82E-03	ALDOA,ANXA2,BAT2D1,CDKN1C,CRIP1,DST,GPI,GPX1 (includes EG:14775),IQGAP1,LDHA,LGR4,MFAP3L,MTHFD2,NME7,PDS5B,PMEPA1,RAP2B,SOX4,STX7,SYNC,TBL1X,THBS1,UBE2B,VDAC1	24
Cell Death	cell death of macrophages	1.84E-03	BCL2L1,CASP8,CFLAR,CSF1,MCL1,PMAIP1,PPARG,RIPK1,SOD2,STAT3,TP53	11
Cellular Movement	migration of colon cancer cell lines	1.89E-03	CCDC88A,CD44,CRKL,EGFR,GNAI3,IGF2,ITGA6,ITGB4,MST1,PRKCA,PXN,TP53,VEGFA,VEGFB (includes EG:7423)	14
Cancer	bladder cancer	1.96E-03	AURKA,BIRC3,BIRC5,BRAF,CALR,CASP3,CASP9,CCND3,CDK4,CDKN1A,COMT,E2F1,EGFR,ERCC1,EZH2,HDAC4,HDAC7,HRAS,ICAM1,JUN,KRAS,KRT19,LOXL1,MBP,NEDD4,POLE,POLE2,POLE3,POR,PSMB5,PTEN,RARA,RASSF1,RB1,RRM1,RRM2,STAT3,TOP2A,TP53,TUBA1A,TUBA1C,TUBB2A,TUBB2C,TUBB3,TUBG1,TUBG2,TYMS,UBE2C	48
Renal and Urological Disease	bladder cancer	1.96E-03	AURKA,BIRC3,BIRC5,BRAF,CALR,CASP3,CASP9,CCND3,CDK4,CDKN1A,COMT,E2F1,EGFR,ERCC1,EZH2,HDAC4,HDAC7,HRAS,ICAM1,JUN,KRAS,KRT19,LOXL1,MBP,NEDD4,POLE,POLE2,POLE3,POR,PSMB5,PTEN,RARA,RASSF1,RB1,RRM1,RRM2,STAT3,TOP2A,TP53,TUBA1A,TUBA1C,TUBB2A,TUBB2C,TUBB3,TUBG1,TUBG2,TYMS,UBE2C	48
Cancer	transformation of cell lines	1.99E-03	AMD1,ANP32A,ARHGEF12,ASPH,AURKA,AXL,BCL6,CCNA2,CCND1,CDKN1A,CSF1,CXCL1,DKK1,E2F1,EGFR,EP300,EWSR1,FGFR1,GPI,HRAS,IGF1R,IL27RA,JAG1,JUP,KLF6,MAX,MCTS1,MERTK,NCK2,NFKB2,NPM1 (includes EG:4869),NRG1,PIK3R1,PTEN,PTTG1,REL,SDCBP,SEPT9,SOS1,STARD13,TAF15,TERT,TP53,TPR,TRIO	45
Cell Death	cell death of leukemia cell lines	1.99E-03	AIFM1,BAD,BAX,BCL2A1,BCL2L1,BCL2L11,BID,BIRC5,CASP3,CASP8,CASP9,CD24,CD47,CD55,CD59 (includes EG:25407),CDKN1A,CEBPD,CFLAR,CTSB,CTSD,DUSP1,FAS,FGFR1,GSN,HMOX1,IL15RA,INHBA,ITGA2,JUN,LGALS1,LGALS3,LGALS3BP,LYN,MAPK14,MCL1,MLL,MSN,MSRB2,NDUFAF1,NFIL3,NFKBIA,NPM1 (includes EG:4869),PARP1,PTK2,PYCARD,RALBP1,RBM5,RHOC,RIPK1,RUNX1,SGMS1,SMPD2,SPN,STMN1,TCF3,TERT,TNFAIP3,TNFRSF1A,TP53,TPT1 (includes EG:…	60
Cell Death	apoptosis of connective tissue cells	2.22E-03	ATF2,ATF3,BAX,BCL2L1,BCL2L11,BIRC3,CASP3,CASP4,CASP8,CASP9,CD44,CDKN1A,CFLAR,DUSP1,E2F1,FAS,FOXO1,IGF1R,MCL1,PPARG,SFRP1,TERT,TGFB2,TNFAIP8,TP53,TRAF1,WRN (includes EG:7486)	27
Cellular Development	developmental process of blood cells	2.22E-03	ACVR1B,ACVR2A,AIFM1,AKT1,APP,ARRB1,B4GALNT1,BAX,BCL2L1,BCL6,BIRC5,C19orf10,CASP3,CASP8,CASP9,CCL2,CCL5,CCNA2,CCND1,CCND3,CD40,CD44,CD59 (includes EG:25407),CD70,CD83,CD99,CDC42,CDKN1A,CEBPD,CHD7,CSF1,CST3,CTSD,DDR1,DKK1,DMTF1,DYRK3,E2F1,EGFR,EPOR,ETS1,ETS2,EZR,FANCA,FAS,FOXO3,G6PD,GNA15,HDAC4,HDAC7,HIST2H4B,HLA-C,HMGB1 (includes EG:3146),IGF1R,IL6ST,IL8,INHBA,JUN,KAT6A,LGALS1,LIF,LIG1,MAP4K1,MAPK…	96
Genetic Disorder	X-linked mental retardation	2.27E-03	AP1S2,ARHGEF6,ARHGEF7,ATP6AP2,ATRX,CUL4B,FTSJ1,HSD17B10,HUWE1,KDM5C,MAGT1,MECP2,OPHN1,PDHA1,PHF8,PQBP1	16
Neurological Disease	X-linked mental retardation	2.27E-03	AP1S2,ARHGEF6,ARHGEF7,ATP6AP2,ATRX,CUL4B,FTSJ1,HSD17B10,HUWE1,KDM5C,MAGT1,MECP2,OPHN1,PDHA1,PHF8,PQBP1	16
Developmental Disorder	X-linked mental retardation	2.27E-03	AP1S2,ARHGEF6,ARHGEF7,ATP6AP2,ATRX,CUL4B,FTSJ1,HSD17B10,HUWE1,KDM5C,MAGT1,MECP2,OPHN1,PDHA1,PHF8,PQBP1	16
Cellular Function and Maintenance	endoplasmic reticulum stress response	2.27E-03	AMFR,ATF6,DERL1,DNAJA1,DNAJB1,DNAJB2,DNAJB4,HSPA1L,HSPA6,HSPH1,SERPINH1,TOR1A,TOR1B,TP53,VCP,WFS1	16
Nucleic Acid Metabolism	metabolism of nucleic acid component or derivative	2.27E-03	ATIC,CTPS,DPYSL2,DUT (includes EG:1854),FPGS,MTAP,NP,NUDT2,OAS3,PRPS2,SLC23A2,SLC29A1,SLC29A2,TK1,TYMS,UPP1	16
Cancer	clear-cell ovarian carcinoma	2.28E-03	AGPAT2,APOE,CLU,E2F3,GPX3,HMGA2,HN1,IGFBP2,MUC1,S100A2,SPINT2,STAT1	12
Reproductive System Disease	clear-cell ovarian carcinoma	2.28E-03	AGPAT2,APOE,CLU,E2F3,GPX3,HMGA2,HN1,IGFBP2,MUC1,S100A2,SPINT2,STAT1	12
Cancer	endometrioid carcinoma	2.28E-03	AGPAT2,APOE,CLU,DYNLRB1,E2F3,GPX3,HMGA2,HN1,IGFBP2,S100A2,SPINT2,STAT1	12
Reproductive System Disease	endometrioid carcinoma	2.28E-03	AGPAT2,APOE,CLU,DYNLRB1,E2F3,GPX3,HMGA2,HN1,IGFBP2,S100A2,SPINT2,STAT1	12
Cell Death	cell death of carcinoma cell lines	2.29E-03	AIFM1,AKT1,AKT3 (includes EG:10000),BAX,BCL2L11,BIRC5,CASP3,CASP8,CDCP1,CDKN2C,CFLAR,CTTN,DNAJC15,DUSP1,E2F1,FAS,IGFBP3,KLF2,MCL1,MET,NEK2,NQO1,NRG1,PARP1,PRKAR1A,RABGGTA,RABGGTB,SKP2,SLC7A11,TERT,TP53,TTF1	32
Cell Cycle	cell stage of breast cancer cell lines	2.30E-03	BAD,BHLHE40,BRCA1,CAMKK2,CCND1,CCNE1,CDC25C,CDKN1A,CHEK1,EGFR,ELAVL1,ESRRA,GDF15,HES1 (includes EG:15205),KRAS,LGALS1,LGALS3,MSH2,NRG1,RB1CC1,RBBP8,SIAH1,SKP2,TP53,WEE1,ZBTB10	26
Carbohydrate Metabolism	synthesis of carbohydrate	2.31E-03	ABHD5,AGPAT1,AGPAT2,AKT1,B3GAT3,B4GALNT1,CD40,CHPT1,CHST12,CHST3,CHST7,CSF1,CSGALNACT1,CSGALNACT2,DYRK2,ETNK1,FUT8,GMDS,IGF1R,IGF2,IGFBP3,IRS2,LCAT,MPDU1,PEMT,PI4K2A,PI4KA,PIK3C2A,PLAU,PPP1CA,PTX3,TGFB2,TSTA3,UGDH,VEGFA,XYLT2	36
Genetic Disorder	Leigh syndrome	2.34E-03	BCS1L,DLD,NDUFS3,NDUFS4,NDUFS7,NDUFS8,PDHA1,SURF1	8
Neurological Disease	Leigh syndrome	2.34E-03	BCS1L,DLD,NDUFS3,NDUFS4,NDUFS7,NDUFS8,PDHA1,SURF1	8
Skeletal and Muscular Disorders	Leigh syndrome	2.34E-03	BCS1L,DLD,NDUFS3,NDUFS4,NDUFS7,NDUFS8,PDHA1,SURF1	8
Cardiovascular Disease	Leigh syndrome	2.34E-03	BCS1L,DLD,NDUFS3,NDUFS4,NDUFS7,NDUFS8,PDHA1,SURF1	8
Cell Cycle	arrest in G2/M phase of tumor cell lines	2.34E-03	AMACR,CDC25C,CHEK1,CHEK2,FOXM1,RPA1,TP53BP1,WEE1	8
Cell Cycle	arrest in cell cycle progression of breast cancer cell lines	2.34E-03	BRCA1,CAV1,CCND1,FOXO3,KRT19,PTEN,SMARCA4,TP53	8
Cellular Growth and Proliferation	arrest in growth of normal cells	2.34E-03	CCNE1,CDK4,EP300,FOXO3,RB1,SKP2,TERT,TP53	8
Cell Cycle	delay in mitosis	2.34E-03	CCNB1,CDC25C,DLGAP5,FOXM1,MAD2L1,PLK1,PTTG1,TOP2A	8
Cellular Development	differentiation of myoblasts	2.34E-03	CDKN1A,HINFP,IGF2,IGFBP3,ITGA6,NOTCH1,RB1,TBX3	8
Skeletal and Muscular System Development and Function	differentiation of myoblasts	2.34E-03	CDKN1A,HINFP,IGF2,IGFBP3,ITGA6,NOTCH1,RB1,TBX3	8
Cellular Assembly and Organization	formation of actin bundles	2.34E-03	ADD1,BAIAP2,EZR,FSCN1,LIMA1,MTSS1,SMARCA4,ZYX	8
Cellular Development	developmental process of kidney cell lines	2.39E-03	ABCC5,ARNTL2,CDK2AP1,CDKN1A,DLGAP5,EZR,F2RL1,GAK,GRN,HRAS,NINL,OXTR,PKD1,PMP22,PNN,PTP4A3,VDAC1	17
Gene Expression	initiation of transcription	2.42E-03	DHX15,E2F3,EP300,ERCC3,FPGS,GTF2E2,GTF2F1,GTF3C4,MAZ,MED12,MED13,MED14,MED23,MED24,MED27,NCOA1,PTRF,RSF1 (includes EG:233532),SPEN,TAF10,TAF12 (includes EG:6883),TAF4,TAF7,ZNF417/ZNF587	24
Cell-To-Cell Signaling and Interaction	adhesion of tumor cell lines	2.43E-03	ADAM17,ANXA1,ARID1A,CCL2,CD151,CD44,CD47,CD55,CD59 (includes EG:25407),CD9,CDCP1,CDH2,CX3CL1,DKK3,DSG2,E2F1,EGFR,ETS1,FXYD5,ICAM1,IGF1R,INPPL1,ITGA2,ITGA3,ITGA6,ITGB3,ITGB4,L1CAM,LAMC2,LGALS3,MAD2L1,MARCKS,MLLT4,NID1,NME3,NRG1,PARVB,PPARG,PRKCA,PSMD4,PTK2,PXN,RASSF1,SDC1 (includes EG:20969),SDC2,SLC12A6,THBD,THBS1,TSTA3,VEGFA	50
Tissue Development	adhesion of tumor cell lines	2.43E-03	ADAM17,ANXA1,ARID1A,CCL2,CD151,CD44,CD47,CD55,CD59 (includes EG:25407),CD9,CDCP1,CDH2,CX3CL1,DKK3,DSG2,E2F1,EGFR,ETS1,FXYD5,ICAM1,IGF1R,INPPL1,ITGA2,ITGA3,ITGA6,ITGB3,ITGB4,L1CAM,LAMC2,LGALS3,MAD2L1,MARCKS,MLLT4,NID1,NME3,NRG1,PARVB,PPARG,PRKCA,PSMD4,PTK2,PXN,RASSF1,SDC1 (includes EG:20969),SDC2,SLC12A6,THBD,THBS1,TSTA3,VEGFA	50
Cell Death	apoptosis of phagocytes	2.47E-03	ANPEP,ANXA1,BCL2L1,CASP8,CFLAR,CSF1,CXCL1,FAS,IL8,LEPR,MAPK14,MCL1,NAMPT,PPARG,RIPK1,SOD2,STAT3,TP53	18
Cell Cycle	M phase of eukaryotic cells	2.48E-03	AKAP9,BRD4,CDC42,CHFR,GNAI2,GNAI3,KIF20A,KIF4A,KIFC1,L3MBTL,MAD2L1,NCAPD2,NUBP1,PIN1,PTTG1,RASSF1,SEPT9,SIAH1,SMC1A,STX16,TERF1,TOP2A,XRCC5	23
Cell Cycle	M phase of cell lines	2.51E-03	AKAP9,BRD4,CDC42,CHFR,GNAI2,GNAI3,KIF20A,KIF4A,KIFC1,L3MBTL,MAD2L1,NCAPD2,PIN1,PTTG1,RASSF1,SEPT9,SIAH1,SMC1A,STX16,TERF1,TOP2A,XRCC5	22
Genetic Disorder	mental retardation	2.51E-03	AP1S2,ARHGEF6,ARHGEF7,ATP6AP2,ATRX,CC2D1A,CREBBP,CUL4B,EP300,FTSJ1,HSD17B10,HUWE1,KDM5C,MAGT1,MBD5,MECP2,OPHN1,PDHA1,PHF8,PQBP1,SIGMAR1,SLC16A2	22
Neurological Disease	mental retardation	2.51E-03	AP1S2,ARHGEF6,ARHGEF7,ATP6AP2,ATRX,CC2D1A,CREBBP,CUL4B,EP300,FTSJ1,HSD17B10,HUWE1,KDM5C,MAGT1,MBD5,MECP2,OPHN1,PDHA1,PHF8,PQBP1,SIGMAR1,SLC16A2	22
Developmental Disorder	mental retardation	2.51E-03	AP1S2,ARHGEF6,ARHGEF7,ATP6AP2,ATRX,CC2D1A,CREBBP,CUL4B,EP300,FTSJ1,HSD17B10,HUWE1,KDM5C,MAGT1,MBD5,MECP2,OPHN1,PDHA1,PHF8,PQBP1,SIGMAR1,SLC16A2	22
Cancer	pancreatic adenocarcinoma	2.52E-03	AXL,CASP4,CD59 (includes EG:25407),CDKN1A,CTSD,GAD1 (includes EG:100006588),HBEGF,HLA-G,IFITM1,IGFBP3,ITGA3,ITGB4,KRAS,KRT19,KRT7,LAMA4,PLAU,PTEN,TIMP1	19
Gastrointestinal Disease	pancreatic adenocarcinoma	2.52E-03	AXL,CASP4,CD59 (includes EG:25407),CDKN1A,CTSD,GAD1 (includes EG:100006588),HBEGF,HLA-G,IFITM1,IGFBP3,ITGA3,ITGB4,KRAS,KRT19,KRT7,LAMA4,PLAU,PTEN,TIMP1	19
Genetic Disorder	pancreatic adenocarcinoma	2.52E-03	AXL,CASP4,CD59 (includes EG:25407),CDKN1A,CTSD,GAD1 (includes EG:100006588),HBEGF,HLA-G,IFITM1,IGFBP3,ITGA3,ITGB4,KRAS,KRT19,KRT7,LAMA4,PLAU,PTEN,TIMP1	19
Cell Cycle	arrest in G1 phase of tumor cell lines	2.52E-03	AATF,BHLHE40,BRAF,BRCA1,CAMKK2,CCND1,CCNE1,CDK4,CDK5RAP3,CDKN1A,CDKN1C,DUSP1,EGFR,EP300,FOXM1,GDF15,GPS2,GSPT1,LGALS1,LGALS3,MET,NOTCH1,PTEN,RB1CC1,RPL5,SKP2,SPTAN1,TP53,TUSC2,TYMS	30
Protein Trafficking	targeting of protein	2.54E-03	CALR,EIF5A,GABARAP,ICMT,LTBP2,NAGPA,NEDD4,NUP214,OPTN,SMURF1,TIMM10,TIMM13,TIMM17B,TIMM44,TIMM8B,TIMM9,TOMM22,TSPO,XPO6,ZFYVE16	20
Cell Cycle	arrest in cell cycle progression of normal cells	2.54E-03	CCND1,CDKN1A,CDKN1C,COL1A1,HRAS,ITGA2,MAD2L1,NPM1 (includes EG:4869),SKP2,TP53	10
DNA Replication, Recombination, and Repair	condensation of chromosomes	2.54E-03	ACIN1,DFFB,KIF4A,MAD2L1,NCAPD2,NCAPD3,NCAPH,SMC2,SMC4,TOP2A	10
Cancer	mucinous ovarian carcinoma	2.54E-03	APOE,CLU,E2F3,GPX3,HN1,IGFBP2,S100A2,SPINT2,STAT1,VEGFA	10
Reproductive System Disease	mucinous ovarian carcinoma	2.54E-03	APOE,CLU,E2F3,GPX3,HN1,IGFBP2,S100A2,SPINT2,STAT1,VEGFA	10
Cellular Movement	cell movement of cell lines	2.63E-03	ANPEP,APP,ARPC1B,BSG,CAPN1,CAPN2,CCL2,CCL5,CD151,CD24,CD44,CD47,CD9,CDC42,CDH2,CHFR,CLDN4,CLU,CREB3,CRKL,CSK,CTSB,CTTN,CX3CL1,CXCL1,DGKA,DKK3,DNAJB4,DNM1,EGFR,FSCN1,GNAI3,GNB2,GPI,HRH1,ID1,ID3 (includes EG:15903),IL8,ITGA2,ITGA3,ITGA6,ITGB3,ITGB4,ITGB5,JUN,KRT19,L1CAM,LGALS3,LIFR,LPAR1,MDK,MET,MGAT5,MMP2,MST1,MST1R,NF1 (includes EG:18015),NME1,NRP1 (includes EG:18186),PBK,PGF,PLAU,PTEN,PTP4A3,PXN…	76
Cellular Growth and Proliferation	growth of melanoma cell lines	2.65E-03	AKT3 (includes EG:10000),BRAF,CXCL1,EDN1,EZH2,HSPB8,ILK,LGALS1,LGALS3,NOTCH1,PRAME (includes EG:23532),THBD,TP53	13
Cellular Development	growth of melanoma cell lines	2.65E-03	AKT3 (includes EG:10000),BRAF,CXCL1,EDN1,EZH2,HSPB8,ILK,LGALS1,LGALS3,NOTCH1,PRAME (includes EG:23532),THBD,TP53	13
DNA Replication, Recombination, and Repair	initiation of replication of DNA	2.65E-03	CCNA2,CCNE1,CDC7,CDK2AP1,CDT1,CHEK1,NBN,ORC1 (includes EG:18392),ORC5 (includes EG:26429),POLA1,PRIM1,PURA,RPA3	13
Cellular Movement	invasion of colon cancer cell lines	2.65E-03	ANXA1,ATF3,CD44,EGFR,ITGB4,MET,NFAT5,NUAK1,S100A10,TBXA2R,VANGL1,VEGFA,VEGFB (includes EG:7423)	13
Cell Morphology	morphology of fibroblast cell lines	2.65E-03	AMD1,CCND1,DOCK1,HRAS,KRAS,KRT18,KRT8,MARCKS,PEG10,STARD13,TCF3,TNK2,TPD52	13
Connective Tissue Development and Function	morphology of fibroblast cell lines	2.65E-03	AMD1,CCND1,DOCK1,HRAS,KRAS,KRT18,KRT8,MARCKS,PEG10,STARD13,TCF3,TNK2,TPD52	13
Gene Expression	activation of gene	2.72E-03	APP,ARID1A,BCL6,C19orf2,CD44,EDF1,EP300,EWSR1,FOXO1,INHBA,MAPK14,MLL,MSH2,NAP1L1,NCOA1,PIAS1,PIAS3,PIAS4,PPP2R5C,RB1,SMARCA4,SMARCB1,SOCS1,SOCS3,STAT3,TADA3,TAF4,TCF3,TP53,TP53BP1,TP53BP2,YWHAH,ZNF224	33
Cell Death	cell death of colon cancer cell lines	2.84E-03	AP2A2,ATG7,ATMIN,BAX,BCL2L1,BID,BIRC5,CASP3,CASP8,CASP9,CDC7,CDKN1A,CDKN1C,CFLAR,CHEK2,CLU,DSG2,DTYMK,E2F1,EDN1,ELL,EP300,ETS1,EXOC2,FAS,G0S2,GLIPR1,GSN,HINT1,IGFBP3,KRAS,KRT18,LGALS3,LGALS8,MAML1,MLL,MST1R,MUC1,NRG1,NUAK1,PARP1,PMEPA1,PPP1R15A,PRDM2,PTEN,PYCARD,SFN,STAT1,TERT,TGM2,TP53,TP53BP2,UBE2C,UXT,WEE1,XRCC5,YWHAE	57
Cellular Development	developmental process of prostate cancer cell lines	2.87E-03	AMACR,ANXA7,BMP6,CAV1,CCND1,CDKN1A,CEBPD,CLN3 (includes EG:1201),CLU,ETS2,HNRNPA1,ID1,IGFBP2,IL8,INHBA,ITGA6,MET,NCOA1,NRG1,PPARG,RASSF1,RNF14,SAT1,TAF7,TERT,TP53,TPD52	27
Cellular Movement	movement of breast cancer cell lines	2.87E-03	CAV1,CDH2,CTTN,EGFR,EPOR,FOXO3,GJA1,IGF1R,IL8,ITGA6,ITGB3,ITGB5,L1CAM,LASP1,MAPK14,MET,MMP2,NME1,PLAU,PLCG1,PRKD1,PRKD2,PTK2,SDC1 (includes EG:20969),SDCBP,SERPINE1,SNAI1,SSH1 (includes EG:231637),TIMP1,TNFAIP8,VEGFA,WWTR1	32
Cell Cycle	cell division process of prostate cancer cell lines	2.95E-03	AGK,AMACR,CCND1,CDK4,CHEK1,E2F1,HRAS,IGF1R,IGFBP3,MAPK14,NCOA3,PHB (includes EG:5245),PTEN,TP53	14
Cancer	metastasis of cell lines	3.01E-03	CD151,CD44,COL18A1,HTATIP2,NFKBIA,NME1,S100A4	7
Post-Translational Modification	methylation of amino acids	3.01E-03	GSPT1,ICMT,LCMT1,PCMT1,PRMT1,PRMT2,PRMT7	7
Small Molecule Biochemistry	methylation of amino acids	3.01E-03	GSPT1,ICMT,LCMT1,PCMT1,PRMT1,PRMT2,PRMT7	7
Amino Acid Metabolism	methylation of amino acids	3.01E-03	GSPT1,ICMT,LCMT1,PCMT1,PRMT1,PRMT2,PRMT7	7
Cell Cycle	ploidy of cell lines	3.01E-03	AKAP9,BIRC5,EGFR,IRF2,MAD2L1,TACC3,TERT	7
Cell Morphology	modification of cells	3.17E-03	BRCA1,CHEK1,EGFR,HRAS,KPNA2,NEDD4,NPM1 (includes EG:4869),PARP1,PCNA,REV3L,RPA1,TP53,UBE2N,XRCC5,XRCC6	15
Genetic Disorder	light chain associated amyloidosis	3.19E-03	APOE,BCL6,CASP3,CCND1,CD47,FGFR1,HMOX1,IL6ST,LIG4,RB1,TCF3	11
Metabolic Disease	light chain associated amyloidosis	3.19E-03	APOE,BCL6,CASP3,CCND1,CD47,FGFR1,HMOX1,IL6ST,LIG4,RB1,TCF3	11
Post-Translational Modification	polyubiquitination of protein	3.19E-03	AMFR,DDB2,DZIP3,ERCC8,HUWE1,PRPF19,STUB1,TRAF6,UBE2B,UBE2D2,UBE2V1	11
Cell Cycle	senescence of normal cells	3.19E-03	BRCA1,CDK4,CDKN1A,CSNK2A2,HRAS,ING1,NPM1 (includes EG:4869),TERT,TP53,VEGFA,WRN (includes EG:7486)	11
Post-Translational Modification	folding of protein	3.19E-03	ARL2,ATF6,CLN3 (includes EG:1201),DNAJA1,DNAJA4,DNAJB2,ERO1L,ERO1LB,ERP29,FKBP1A,FKBP4,HSPBP1,LMAN1,LTBP4,MKKS,NFYC,PDIA6,PIN4 (includes EG:43044),PPIH,RUVBL2,STUB1,TBCD,TCP1,TOR1A	24
Protein Folding	folding of protein	3.19E-03	ARL2,ATF6,CLN3 (includes EG:1201),DNAJA1,DNAJA4,DNAJB2,ERO1L,ERO1LB,ERP29,FKBP1A,FKBP4,HSPBP1,LMAN1,LTBP4,MKKS,NFYC,PDIA6,PIN4 (includes EG:43044),PPIH,RUVBL2,STUB1,TBCD,TCP1,TOR1A	24
Metabolic Disease	amyloidosis	3.32E-03	APOE,APP,BCL6,CASP3,CCND1,CD47,FGFR1,GSN,HMOX1,IL6ST,LIG4,MAZ,OSMR,PSMB5,RB1,TCF3	16
Cellular Development	developmental process of epithelial cell lines	3.32E-03	ABCC5,ARNTL2,CCND1,CDK2AP1,CDKN1A,DLGAP5,ID2,ITGA2,NINL,NOTCH1,PNN,PTP4A3,SEC14L2,TFE3,TFRC,VDAC1	16
Cell Death	apoptosis of colon cancer cell lines	3.37E-03	AP2A2,ATG7,ATMIN,BAX,BCL2L1,BID,BIRC5,CASP3,CASP8,CASP9,CDKN1A,CDKN1C,CFLAR,CHEK2,CLU,DSG2,DTYMK,E2F1,EDN1,ELL,EP300,ETS1,EXOC2,FAS,G0S2,GLIPR1,GSN,HINT1,IGFBP3,KRAS,KRT18,LGALS3,LGALS8,MLL,MST1R,MUC1,NRG1,PARP1,PMEPA1,PPP1R15A,PRDM2,PYCARD,SFN,STAT1,TERT,TGM2,TP53,TP53BP2,XRCC5,YWHAE	50
Cellular Growth and Proliferation	proliferation of colon cancer cell lines	3.43E-03	AATF,AREG,CASP8,CD24,CDC25B,CDKN1A,DDX17,E2F1,HRAS,ID2,IGF1R,IGF2,MAPK14,MEG3 (includes EG:55384),MST1R,PLK1,RB1,TP53,TYMS,UBE2C,XRCC5	21
Cancer	brain tumor	3.47E-03	ABCG2,ABR,AKT1,AKT3 (includes EG:10000),BRAF,CAV1,CDK10,CDK4,CDK5,CDKN2C,CLK2,CLK4,CLU,DCK,DHFR,DOCK1,E2F1,EGFR,ENC1,ENG,FGFR1,GART,HBEGF,HDAC4,HDAC7,HRAS,ID2,IFNAR2,IGFBP2,IL13RA1,IL32,ITGB3,ITGB5,LPAR1,MARCKS,MGMT,MSH2,NES,NF1 (includes EG:18015),NF2,PDGFC,PINK1,POLE,POLE2,POLE3,PPARG,PSMB5,PTCH1,PTEN,PTTG1,RARA,RB1,RECK,RRM1,RRM2,SERPINE1,TAOK1,TERT,TGFB2,TOP2A,TP53,TUBA1A,TUBA1C,TUBB2A,TUBB2C…	72
Neurological Disease	brain tumor	3.47E-03	ABCG2,ABR,AKT1,AKT3 (includes EG:10000),BRAF,CAV1,CDK10,CDK4,CDK5,CDKN2C,CLK2,CLK4,CLU,DCK,DHFR,DOCK1,E2F1,EGFR,ENC1,ENG,FGFR1,GART,HBEGF,HDAC4,HDAC7,HRAS,ID2,IFNAR2,IGFBP2,IL13RA1,IL32,ITGB3,ITGB5,LPAR1,MARCKS,MGMT,MSH2,NES,NF1 (includes EG:18015),NF2,PDGFC,PINK1,POLE,POLE2,POLE3,PPARG,PSMB5,PTCH1,PTEN,PTTG1,RARA,RB1,RECK,RRM1,RRM2,SERPINE1,TAOK1,TERT,TGFB2,TOP2A,TP53,TUBA1A,TUBA1C,TUBB2A,TUBB2C…	72
Cell Cycle	cell cycle progression of normal cells	3.48E-03	APOE,CCND1,CCNE1,CD320,CD44,CDC25C,CDKN1A,CDKN1C,COL1A1,HRAS,ITGA2,ITGB4,MAD2L1,NOTCH1,NPM1 (includes EG:4869),RB1,SKP2,TP53	18
Cell Cycle	G1/S phase transition of breast cancer cell lines	3.49E-03	BAD,CCND1,CCNE1,CDKN1A,ELAVL1,ESRRA,HES1 (includes EG:15205),NRG1,RB1CC1	9
Cell Death	apoptosis of melanoma cells	3.49E-03	ATF2,CASP9,CTSB,HSPB8,ITGB3,PHLDA1,PMAIP1,TERT,TP53	9
Cell Death	apoptosis of carcinoma cell lines	3.51E-03	AIFM1,AKT1,AKT3 (includes EG:10000),BAX,BIRC5,CASP3,CASP8,CDCP1,CDKN2C,CFLAR,CTTN,DNAJC15,DUSP1,E2F1,FAS,IGFBP3,KLF2,MCL1,MET,NRG1,PARP1,PRKAR1A,RABGGTA,RABGGTB,SKP2,TERT,TP53,TTF1	28
Cellular Compromise	acidification of lysosome membrane	3.54E-03	CLN3 (includes EG:1201),CLN5,CLN6,PPT1	4
Cellular Growth and Proliferation	arrest in growth of epithelial cells	3.54E-03	CDK4,EP300,RB1,TP53	4
Cellular Development	arrest in growth of epithelial cells	3.54E-03	CDK4,EP300,RB1,TP53	4
Cell Cycle	arrest in mitosis of colon cancer cell lines	3.54E-03	BIRC5,CDKN1A,MAD2L1,PLK1	4
Cell Cycle	cell division process of mitotic spindle	3.54E-03	CDC20,KIF22,MIS12,NDC80	4
Cellular Function and Maintenance	cytostasis of bone cancer cell lines	3.54E-03	BCL6,ETS1,PFDN5,TP53	4
Cellular Development	developmental process of mammary epithelial cells	3.54E-03	BRCA1,EGFR,EZH2,TERT	4
Cellular Growth and Proliferation	growth of mesothelial cells	3.54E-03	EP300,NOTCH1,RB1,TP53	4
Cellular Development	growth of mesothelial cells	3.54E-03	EP300,NOTCH1,RB1,TP53	4
Genetic Disorder	maple syrup urine disease, type 1A	3.54E-03	BCKDHA,BCKDHB,DBT,DLD	4
Metabolic Disease	maple syrup urine disease, type 1A	3.54E-03	BCKDHA,BCKDHB,DBT,DLD	4
Cellular Growth and Proliferation	growth of normal cells	3.60E-03	AREG,BIRC5,C19orf10,CCNA2,CCND1,CCND3,CCNE1,CDK4,CDKN1A,CEBPD,CSF1,E2F1,EDN1,EGFR,ENG,EP300,EZH2,FANCA,FAS,FHL2,FOS,FOXO3,HBEGF,HMGB1 (includes EG:3146),HRAS,ID2,IGHG1,IL11,IL6ST,INHBA,LIF,MST1R,NOTCH1,PDGFB,PDPK1,PIN1,RB1,RBL2,RUNX1,S100A11,SKP2,TERT,TGFB2,THBS1,TNK2,TP53,TPM1 (includes EG:22003),TPR,VEGFA	49
DNA Replication, Recombination, and Repair	cleavage of DNA fragment	3.69E-03	APEX1,ENDOG,FEN1,OGG1,PCNA,TOP2A	6
Cellular Development	immortalization of epithelial cells	3.69E-03	CCND1,CDK4,ID1,SFN,TERT,TGFB2	6
Cellular Movement	invasion of fibroblast cell lines	3.69E-03	AMD1,CTTN,FBLN1,ITGB4,JUP,TRIO	6
Cancer	metastasis of tumor cell lines	3.69E-03	CD151,COL18A1,HTATIP2,NFKBIA,NME1,S100A4	6
Cellular Movement	migration of carcinoma cells	3.69E-03	CD97,CSF1,GNA12,IQGAP1,MST1R,PRKCA	6
Gene Expression	binding of TATA box	3.72E-03	MED12,MED13,MED14,MED15,MED22 (includes EG:20933),MED23,MED24,MED27,MED28,MED6 (includes EG:10001),TEAD1,TP53	12
Cell Cycle	exit from cell division process	3.72E-03	BIRC5,CDC20,CDKN1A,CREBBP,CSNK2B,CYLD,EP300,MAD2L1,NDC80,PPARG,RB1,SMC1A	12
DNA Replication, Recombination, and Repair	formation of chromosome components	3.72E-03	BAZ1A,BRCA1,DR1,DRAP1,HIRIP3,LEPREL4,MIS12,POLE3,SMARCA4,TERF2,TLK2,TP53	12
Cellular Assembly and Organization	formation of chromosome components	3.72E-03	BAZ1A,BRCA1,DR1,DRAP1,HIRIP3,LEPREL4,MIS12,POLE3,SMARCA4,TERF2,TLK2,TP53	12
Cell Cycle	entry into cell stage	3.77E-03	AURKA,BHLHE40,C13orf15,CCNB1IP1,CCND1,CCND3,CCNE1,CDC25B,CDC25C,CDKN1A,CHEK1,CREBBP,E2F1,EP300,FOXM1,GORASP2,HBEGF,HINFP,ID3 (includes EG:15903),ITGB3,KRAS,NCAPD2,NCOA3,NPM1 (includes EG:4869),NRG1,PPAP2C,RB1,SMARCB1,TP53,TRIM21,WEE1	31
Cancer	oral cancer	3.84E-03	ADSL,ANXA1,ATIC,ATP5J,BAG1,CASP4,COL1A1,CREBBP,EGFR,EPS15,KLF6,KRT18,LAMA4,LAMC2,NME4,NTHL1,PIK3R1,PPARG,RBBP4,SFN,SLC25A5,SRRM2,STAT5A,TIMP1,TRAM1,VRK2	26
Cell Death	apoptosis of lymphocytes	3.92E-03	AKT1,ARRB1,BAX,BCL2L1,BCL2L11,CASP3,CASP4,CASP8,CASP9,CCL5,CD40,CD59 (includes EG:25407),CD70,ETS2,EZR,FAS,HLA-G,ITGA2,ITPR2,ITPR3,LGALS1,MAP4K1,NFATC1,PARP1,RAC2,RIPK1,SIVA1,STAT3,STAT5A,STAT5B,TERT,TGFB2,TNFRSF1B,TP53	34
Cell Cycle	exit from mitosis	4.13E-03	BIRC5,CDKN1A,CYLD,MAD2L1,NDC80	5
Cellular Development	immortalization of keratinocytes	4.13E-03	CCND1,ID1,SFN,TERT,TGFB2	5
DNA Replication, Recombination, and Repair	joining of DNA fragment	4.13E-03	LIG1,LIG4,POLM,TP53,XRCC4	5
Cell Cycle	polyploidization of cell lines	4.13E-03	AURKB,STMN1,TOP2A,TPX2,XRCC5	5
Cell Cycle	S phase of eukaryotic cells	4.16E-03	AGK,BHLHE40,C13orf15,CCNA2,CCND1,CCNE1,CCNG2,CDC25C,CDC7,CDK4,CDKN1A,CHEK1,CSF1,E2F1,EGFR,FOXM1,ID1,ID3 (includes EG:15903),KRAS,LGALS1,MPG,NBN,NCOA3,NRG1,POLA1,PPAP2C,PPARG,RB1,SKP2,SMARCB1,TP53,TRIM21,ZBTB10	33
Cell Death	cell death of T lymphocytes	4.20E-03	AIFM1,AKT1,ARRB1,BAX,BCL2L1,CASP3,CASP8,CASP9,CCL5,CD59 (includes EG:25407),CD99,CST3,CTSD,ETS2,EZR,FAS,LGALS1,MAP4K1,NFATC1,PARP1,RAC2,RIPK1,SIVA1,STAT5A,STAT5B,TERT,TGFB2,TNFRSF1B,TP53	29
Cellular Function and Maintenance	cell death of T lymphocytes	4.20E-03	AIFM1,AKT1,ARRB1,BAX,BCL2L1,CASP3,CASP8,CASP9,CCL5,CD59 (includes EG:25407),CD99,CST3,CTSD,ETS2,EZR,FAS,LGALS1,MAP4K1,NFATC1,PARP1,RAC2,RIPK1,SIVA1,STAT5A,STAT5B,TERT,TGFB2,TNFRSF1B,TP53	29
Cellular Development	cell death of T lymphocytes	4.20E-03	AIFM1,AKT1,ARRB1,BAX,BCL2L1,CASP3,CASP8,CASP9,CCL5,CD59 (includes EG:25407),CD99,CST3,CTSD,ETS2,EZR,FAS,LGALS1,MAP4K1,NFATC1,PARP1,RAC2,RIPK1,SIVA1,STAT5A,STAT5B,TERT,TGFB2,TNFRSF1B,TP53	29
Cell-mediated Immune Response	cell death of T lymphocytes	4.20E-03	AIFM1,AKT1,ARRB1,BAX,BCL2L1,CASP3,CASP8,CASP9,CCL5,CD59 (includes EG:25407),CD99,CST3,CTSD,ETS2,EZR,FAS,LGALS1,MAP4K1,NFATC1,PARP1,RAC2,RIPK1,SIVA1,STAT5A,STAT5B,TERT,TGFB2,TNFRSF1B,TP53	29
Hematological System Development and Function	cell death of T lymphocytes	4.20E-03	AIFM1,AKT1,ARRB1,BAX,BCL2L1,CASP3,CASP8,CASP9,CCL5,CD59 (includes EG:25407),CD99,CST3,CTSD,ETS2,EZR,FAS,LGALS1,MAP4K1,NFATC1,PARP1,RAC2,RIPK1,SIVA1,STAT5A,STAT5B,TERT,TGFB2,TNFRSF1B,TP53	29
Hematopoiesis	cell death of T lymphocytes	4.20E-03	AIFM1,AKT1,ARRB1,BAX,BCL2L1,CASP3,CASP8,CASP9,CCL5,CD59 (includes EG:25407),CD99,CST3,CTSD,ETS2,EZR,FAS,LGALS1,MAP4K1,NFATC1,PARP1,RAC2,RIPK1,SIVA1,STAT5A,STAT5B,TERT,TGFB2,TNFRSF1B,TP53	29
Cancer	neuroendocrine tumor	4.29E-03	AXL,BRAF,CASP4,CCND1,CD59 (includes EG:25407),CDK10,CDK4,CDK5,CDKN1A,CTSD,DHFR,EGFR,GAD1 (includes EG:100006588),GART,GNAS,HBEGF,HLA-G,IFITM1,IGFBP3,ITGA3,ITGB4,KRAS,KRT19,KRT7,LAMA4,MSX2,PLAU,POLE,POLE2,POLE3,PSMB5,PTEN,RRM1,RRM2,SDHD,TIMP1,TUBA1A,TUBA1C,TUBB2A,TUBB2C,TUBB3,TUBG1,TUBG2,TYMS	44
Cancer	infiltrating duct breast carcinoma	4.31E-03	AGPAT2,ARFGEF1,ASH2L,CCND1,CES1,COX4I1,CSPP1,CYBA,EIF4A1,FAM96B,GSPT1,MT1E,MT1F,MT1G,MT1H,MT1X,MT2A,PROSC,RBX1 (includes EG:9978),SMG1,STAU2,TPD52,TRIM16	23
Reproductive System Disease	infiltrating duct breast carcinoma	4.31E-03	AGPAT2,ARFGEF1,ASH2L,CCND1,CES1,COX4I1,CSPP1,CYBA,EIF4A1,FAM96B,GSPT1,MT1E,MT1F,MT1G,MT1H,MT1X,MT2A,PROSC,RBX1 (includes EG:9978),SMG1,STAU2,TPD52,TRIM16	23
Cell Cycle	cell stage of normal cells	4.42E-03	ATF2,BMP6,BRD4,C13orf15,CCNB1,CCNB1IP1,CCND1,CCNE1,CCNE2,CCNG2,CD44,CDC25C,CDC7,CDK4,CDKN1A,CEBPD,E2F1,ID2,ID3 (includes EG:15903),INHBA,LGALS1,MAD2L1,MYBL2,NBN,RB1,SKP2,TP53,VEGFA	28
Gene Expression	activation of AP1 consensus site	4.43E-03	ARHGEF7,ASCC1,CCND1,CSF1,ETS2,FOS,HRAS,JUN,MAP2K3,NOTCH1,RUNX1,SOD2,TNFRSF1A,TRIP4	14
Cellular Function and Maintenance	reorganization of cytoskeleton	4.43E-03	ANTXR1,APP,ATP2C1,CDC42BPA,CRKL,EFNA5,ENG,F2RL1,ICAM3,ILK,MST1R,MYH9,NF1 (includes EG:18015),RNF5	14
Cell Morphology	reorganization of cytoskeleton	4.43E-03	ANTXR1,APP,ATP2C1,CDC42BPA,CRKL,EFNA5,ENG,F2RL1,ICAM3,ILK,MST1R,MYH9,NF1 (includes EG:18015),RNF5	14
Cellular Assembly and Organization	reorganization of cytoskeleton	4.43E-03	ANTXR1,APP,ATP2C1,CDC42BPA,CRKL,EFNA5,ENG,F2RL1,ICAM3,ILK,MST1R,MYH9,NF1 (includes EG:18015),RNF5	14
Cell Cycle	G2 phase of breast cancer cell lines	4.47E-03	BRCA1,CCND1,CDC25C,CHEK1,EGFR,MSH2,NRG1,RBBP8,TP53,WEE1	10
Small Molecule Biochemistry	biosynthesis of phosphatidic acid	4.47E-03	ABHD5,AGPAT1,AGPAT2,CHPT1,ETNK1,LCAT,PEMT,PI4K2A,PI4KA,PIK3C2A	10
Lipid Metabolism	biosynthesis of phosphatidic acid	4.47E-03	ABHD5,AGPAT1,AGPAT2,CHPT1,ETNK1,LCAT,PEMT,PI4K2A,PI4KA,PIK3C2A	10
Carbohydrate Metabolism	biosynthesis of phosphatidic acid	4.47E-03	ABHD5,AGPAT1,AGPAT2,CHPT1,ETNK1,LCAT,PEMT,PI4K2A,PI4KA,PIK3C2A	10
Cell Death	cell death of melanoma cells	4.47E-03	ATF2,CASP9,CTSB,HSPB8,IGF1R,ITGB3,PHLDA1,PMAIP1,TERT,TP53	10
Cancer	choriocarcinoma	4.47E-03	DHFR,GART,TUBA1A,TUBA1C,TUBB2A,TUBB2C,TUBB3,TUBG1,TUBG2,TYMS	10
Cellular Function and Maintenance	repair of tumor cell lines	4.47E-03	CHEK1,EGFR,KPNA2,NPM1 (includes EG:4869),PARP1,RPA1,TP53,UBE2N,XRCC5,XRCC6	10
Cell Morphology	repair of tumor cell lines	4.47E-03	CHEK1,EGFR,KPNA2,NPM1 (includes EG:4869),PARP1,RPA1,TP53,UBE2N,XRCC5,XRCC6	10
Cell Morphology	shape change	4.61E-03	AKT1,ALDOA,ANK1,ANTXR1,ANXA5,AP2M1,ARAP1,ARF6,ASAH1,BAX,CASP3,CCL2,CCL5,CCNE1,CD151,CDC42,CDC42EP1,COL18A1,CTTN,DICER1,DLG1,DPYSL2,EFNA5,F2R,FAS,FIS1,GNA11,GNB2L1,IGF2,IL8,ILK,INPPL1,IRAK1,ITGA2,ITGB3,LGALS1,LPAR1,MARCKS,MLL,MYH9,NAB2 (includes EG:100005680),NCK2,PARVA,PARVB,PFN1,PMP22,PRKD1,PRKD2,PXN,RALBP1,RBL2,RRAS,SARS,SMARCA4,SOD2,SPN,SYNM,TAOK1,TAOK2 (includes EG:9344),THBS1,TP53,TPM1 (incl…	66
Cell Cycle	cell stage of fibroblast cell lines	4.63E-03	CCND1,CCND3,CCNE1,CSF1,CSNK2B,E2F1,EP400,GNB2L1,LMNA,MAD1L1,MAD2L1,NCOA3,PPAP2C,SMARCB1,TP53	15
Cellular Movement	migration of cancer cells	4.63E-03	CAV1,CD47,CD97,CSF1,CTSB,GNA12,IQGAP1,ITGB3,ITGB5,LYN,MST1R,PGF,PRKCA,TGFB2,VEGFA	15
Carbohydrate Metabolism	modification of carbohydrate	4.68E-03	AGK,AKR1B1,CD44,CRAT,FIG4,FUT8,HYAL2,INPP4A,IP6K2,MAN1A2,MGAT4B,MTM1,MTMR1,MTRR,PI4KA,PIK3C3,PTEN,SMG1,THBS1,UCP2	20
Cellular Movement	movement of cells	4.72E-03	ACP1 (includes EG:11431),ADAM17,ADI1 (includes EG:104923),ADRB2,AGK,AKT1,AKT3 (includes EG:10000),ALCAM,AMD1,ANKS1A,ANXA1,ANXA2,AP2M1,APOE,APP,AREG,ASAP2,AURKA,AXL,BMP6,CAV1,CCDC88A,CCL2,CCL20,CCL5,CD151,CD24,CD40,CD44,CD47,CD58,CD9,CD97,CDC42,CDH2,CDKN1A,CITED2,CKLF,CLDN4,CLIC4,CLU,CNN2,COL18A1,COL7A1,CRKL,CSF1,CSPG4,CTSB,CTTN,CX3CL1,CXCL1,CXCL2,CXCL3,DICER1,DOCK1,DPYSL2,EDN1,EGFR,EGR1,ENG,EPOR,…	201
Cell Cycle	M phase of cervical cancer cell lines	4.75E-03	AKAP9,BRD4,CDC42,GNAI2,GNAI3,KIF20A,KIF4A,KIFC1,MAD2L1,NCAPD2,PIN1,RASSF1,SMC1A,STX16,TERF1,TOP2A	16
Cell Cycle	G1/S phase transition of tumor cell lines	4.76E-03	BAD,CCND1,CCND3,CCNE1,CDKN1A,COPS2,DARS,ELAVL1,EP300,ESRRA,FOXM1,HES1 (includes EG:15205),HMGA1,MET,NCOA3,NRG1,RB1CC1,RCHY1,RPL5	19
Molecular Transport	release of protein	4.79E-03	BAX,BCL2L1,BID,GGCT,GPX1 (includes EG:14775),IFI6,PMAIP1,SFN	8
Protein Synthesis	release of protein	4.79E-03	BAX,BCL2L1,BID,GGCT,GPX1 (includes EG:14775),IFI6,PMAIP1,SFN	8
Cell Cycle	senescence of fibroblasts	4.79E-03	BRCA1,CDKN1A,HRAS,ING1,NPM1 (includes EG:4869),TERT,TP53,WRN (includes EG:7486)	8
Cellular Development	senescence of fibroblasts	4.79E-03	BRCA1,CDKN1A,HRAS,ING1,NPM1 (includes EG:4869),TERT,TP53,WRN (includes EG:7486)	8
Connective Tissue Development and Function	senescence of fibroblasts	4.79E-03	BRCA1,CDKN1A,HRAS,ING1,NPM1 (includes EG:4869),TERT,TP53,WRN (includes EG:7486)	8
Cancer	metastatic tumor	4.80E-03	BRAF,CCL2,EGFR,GNA12,HDAC4,HDAC7,MET,MITF,PLAU,SERPINE1,TUBA1A,TUBA1C,TUBB2A,TUBB2C,TUBB3,TUBG1,TUBG2,VEGFA	18
Molecular Transport	quantity of phosphatidic acid	4.81E-03	ARF1,ARF6,BRMS1,CAV1,EP300,F2R,FAS,FIG4,INPP4A,INPPL1,LIPG,PIK3C3,PIP4K2A,PIP5K1A,PLA2G6,PPAP2C,PTEN	17
Small Molecule Biochemistry	quantity of phosphatidic acid	4.81E-03	ARF1,ARF6,BRMS1,CAV1,EP300,F2R,FAS,FIG4,INPP4A,INPPL1,LIPG,PIK3C3,PIP4K2A,PIP5K1A,PLA2G6,PPAP2C,PTEN	17
Lipid Metabolism	quantity of phosphatidic acid	4.81E-03	ARF1,ARF6,BRMS1,CAV1,EP300,F2R,FAS,FIG4,INPP4A,INPPL1,LIPG,PIK3C3,PIP4K2A,PIP5K1A,PLA2G6,PPAP2C,PTEN	17
Carbohydrate Metabolism	quantity of phosphatidic acid	4.81E-03	ARF1,ARF6,BRMS1,CAV1,EP300,F2R,FAS,FIG4,INPP4A,INPPL1,LIPG,PIK3C3,PIP4K2A,PIP5K1A,PLA2G6,PPAP2C,PTEN	17
Cellular Movement	invasion of breast cancer cell lines	5.09E-03	ARF6,BSG,CALR,CASP3,CAV1,CBX5,CD44,CTTN,EZR,FAS,FXYD5,HBP1,ID1,ITGA3,ITGB3,ITGB4,MMP1 (includes EG:300339),MMP2,NFAT5,NRG1,PARVB,PLAU,PTEN,PXN,RAC3,RHOC,SDCBP,SEPT9,SNAI1,SP100,SPARC,TIMP1,WWTR1	33
Cell Death	apoptosis of T lymphocytes	5.12E-03	AKT1,ARRB1,BAX,BCL2L1,CASP3,CASP8,CASP9,CCL5,CD59 (includes EG:25407),ETS2,EZR,FAS,LGALS1,MAP4K1,NFATC1,PARP1,RAC2,RIPK1,SIVA1,STAT5A,STAT5B,TERT,TGFB2,TNFRSF1B,TP53	25
Cellular Function and Maintenance	apoptosis of T lymphocytes	5.12E-03	AKT1,ARRB1,BAX,BCL2L1,CASP3,CASP8,CASP9,CCL5,CD59 (includes EG:25407),ETS2,EZR,FAS,LGALS1,MAP4K1,NFATC1,PARP1,RAC2,RIPK1,SIVA1,STAT5A,STAT5B,TERT,TGFB2,TNFRSF1B,TP53	25
Cellular Development	apoptosis of T lymphocytes	5.12E-03	AKT1,ARRB1,BAX,BCL2L1,CASP3,CASP8,CASP9,CCL5,CD59 (includes EG:25407),ETS2,EZR,FAS,LGALS1,MAP4K1,NFATC1,PARP1,RAC2,RIPK1,SIVA1,STAT5A,STAT5B,TERT,TGFB2,TNFRSF1B,TP53	25
Cell-mediated Immune Response	apoptosis of T lymphocytes	5.12E-03	AKT1,ARRB1,BAX,BCL2L1,CASP3,CASP8,CASP9,CCL5,CD59 (includes EG:25407),ETS2,EZR,FAS,LGALS1,MAP4K1,NFATC1,PARP1,RAC2,RIPK1,SIVA1,STAT5A,STAT5B,TERT,TGFB2,TNFRSF1B,TP53	25
Hematological System Development and Function	apoptosis of T lymphocytes	5.12E-03	AKT1,ARRB1,BAX,BCL2L1,CASP3,CASP8,CASP9,CCL5,CD59 (includes EG:25407),ETS2,EZR,FAS,LGALS1,MAP4K1,NFATC1,PARP1,RAC2,RIPK1,SIVA1,STAT5A,STAT5B,TERT,TGFB2,TNFRSF1B,TP53	25
Hematopoiesis	apoptosis of T lymphocytes	5.12E-03	AKT1,ARRB1,BAX,BCL2L1,CASP3,CASP8,CASP9,CCL5,CD59 (includes EG:25407),ETS2,EZR,FAS,LGALS1,MAP4K1,NFATC1,PARP1,RAC2,RIPK1,SIVA1,STAT5A,STAT5B,TERT,TGFB2,TNFRSF1B,TP53	25
Cancer	acinar-cell carcinoma	5.24E-03	ADSL,ATIC,ATP5J,BAG1,CREBBP,EPS15,LAMA4,PIK3R1,TIMP1,TRAM1,VRK2	11
Gastrointestinal Disease	acinar-cell carcinoma	5.24E-03	ADSL,ATIC,ATP5J,BAG1,CREBBP,EPS15,LAMA4,PIK3R1,TIMP1,TRAM1,VRK2	11
Genetic Disorder	acinar-cell carcinoma	5.24E-03	ADSL,ATIC,ATP5J,BAG1,CREBBP,EPS15,LAMA4,PIK3R1,TIMP1,TRAM1,VRK2	11
Gene Expression	binding of DNA fragment	5.24E-03	DDB2,JUN,NBN,PARP1,PCNA,RAD1,RAD9A,RXRB,TP53,XRCC5,XRCC6	11
Molecular Transport	efflux of cholesterol	5.24E-03	APOE,CAV1,MSN,NPC1,NPC2,OSBPL2,PCTP,PLTP,PPARG,TERT,TP53	11
Small Molecule Biochemistry	efflux of cholesterol	5.24E-03	APOE,CAV1,MSN,NPC1,NPC2,OSBPL2,PCTP,PLTP,PPARG,TERT,TP53	11
Lipid Metabolism	efflux of cholesterol	5.24E-03	APOE,CAV1,MSN,NPC1,NPC2,OSBPL2,PCTP,PLTP,PPARG,TERT,TP53	11
Molecular Transport	import of protein	5.24E-03	DNAJA1,DNAJA4,NUTF2,PDIA3,PEX10,PEX16,PEX7 (includes EG:18634),PPP1R10,RANBP2,RPAIN,TPR	11
Protein Trafficking	import of protein	5.24E-03	DNAJA1,DNAJA4,NUTF2,PDIA3,PEX10,PEX16,PEX7 (includes EG:18634),PPP1R10,RANBP2,RPAIN,TPR	11
Cellular Function and Maintenance	reorganization of actin cytoskeleton	5.24E-03	ANTXR1,ATP2C1,CDC42BPA,EFNA5,ENG,F2RL1,ILK,MST1R,MYH9,NF1 (includes EG:18015),RNF5	11
Cell Morphology	reorganization of actin cytoskeleton	5.24E-03	ANTXR1,ATP2C1,CDC42BPA,EFNA5,ENG,F2RL1,ILK,MST1R,MYH9,NF1 (includes EG:18015),RNF5	11
Cellular Assembly and Organization	reorganization of actin cytoskeleton	5.24E-03	ANTXR1,ATP2C1,CDC42BPA,EFNA5,ENG,F2RL1,ILK,MST1R,MYH9,NF1 (includes EG:18015),RNF5	11
Cellular Development	developmental process of epithelial cells	5.41E-03	ANXA1,AREG,BRCA1,CCND1,CCND3,CDK4,CDKN1A,CREBBP,DSP,EGFR,EP300,EREG,EZH2,FHL2,HBEGF,ID1,ID2,IL11,MST1R,NME2,NOTCH1,PIN1,RB1,S100A11,SFN,TERT,TGFB2,TP53,TRIM16,TXNIP,UPK1B,UXT	32
Cell Death	apoptosis of mononuclear leukocytes	5.45E-03	AKT1,ARRB1,BAX,BCL2L1,BCL2L11,CASP3,CASP4,CASP8,CASP9,CCL5,CD40,CD59 (includes EG:25407),CD70,CFLAR,ETS2,EZR,FAS,HLA-G,ITGA2,ITPR2,ITPR3,LGALS1,MAP4K1,NFATC1,PARP1,RAC2,RIPK1,SIVA1,STAT3,STAT5A,STAT5B,TERT,TGFB2,TNFRSF1B,TP53	35
Cell-To-Cell Signaling and Interaction	adhesion of cell lines	5.68E-03	ADAM17,ANXA1,ARID1A,CCL2,CD151,CD44,CD47,CD55,CD59 (includes EG:25407),CD9,CDCP1,CDH2,CX3CL1,DKK3,DSG2,E2F1,EGFR,ETS1,FXYD5,GEMIN2,HBEGF,ICAM1,IGF1R,IL8,INPPL1,ITGA2,ITGA3,ITGA6,ITGB3,ITGB4,JUP,L1CAM,LAMC2,LGALS3,LGALS3BP,MAD2L1,MARCKS,MLLT4,NFKBIA,NID1,NME3,NRG1,PARVB,PKD1,PLAU,PNN,PPARG,PRKCA,PSMD4,PTK2,PXN,RAP2A,RASSF1,RRAS,SDC1 (includes EG:20969),SDC2,SLC12A6,TGM2,THBD,THBS1,TSTA3,VEGFA,VEGFC	63
Tissue Development	adhesion of cell lines	5.68E-03	ADAM17,ANXA1,ARID1A,CCL2,CD151,CD44,CD47,CD55,CD59 (includes EG:25407),CD9,CDCP1,CDH2,CX3CL1,DKK3,DSG2,E2F1,EGFR,ETS1,FXYD5,GEMIN2,HBEGF,ICAM1,IGF1R,IL8,INPPL1,ITGA2,ITGA3,ITGA6,ITGB3,ITGB4,JUP,L1CAM,LAMC2,LGALS3,LGALS3BP,MAD2L1,MARCKS,MLLT4,NFKBIA,NID1,NME3,NRG1,PARVB,PKD1,PLAU,PNN,PPARG,PRKCA,PSMD4,PTK2,PXN,RAP2A,RASSF1,RRAS,SDC1 (includes EG:20969),SDC2,SLC12A6,TGM2,THBD,THBS1,TSTA3,VEGFA,VEGFC	63
Infectious Disease	severe acute respiratory syndrome	5.81E-03	ACTN1,ANPEP,ARL4C,CD24,CD9,CEBPD,CLU,EGR1,FLOT2,G3BP2,GSTO1,GYG1,HIST1H1C,HIST1H2BD,HIST1H2BJ/HIST1H2BK,HIST2H2AA3,HIST2H2BE (includes others),IER3,IMPA2,IRS2,LTB4R,MSRA,MSRB2,MTX1,NFIL3,NFKBIA,PDGFC,PDXK,PTTG1,RAB31,RAB32,RRAGD,RRM2,SLCO3A1,SPARC,TALDO1,TIMP1,TKT,TROVE2,TUBB2C,VAMP3,ZYX	42
Respiratory Disease	severe acute respiratory syndrome	5.81E-03	ACTN1,ANPEP,ARL4C,CD24,CD9,CEBPD,CLU,EGR1,FLOT2,G3BP2,GSTO1,GYG1,HIST1H1C,HIST1H2BD,HIST1H2BJ/HIST1H2BK,HIST2H2AA3,HIST2H2BE (includes others),IER3,IMPA2,IRS2,LTB4R,MSRA,MSRB2,MTX1,NFIL3,NFKBIA,PDGFC,PDXK,PTTG1,RAB31,RAB32,RRAGD,RRM2,SLCO3A1,SPARC,TALDO1,TIMP1,TKT,TROVE2,TUBB2C,VAMP3,ZYX	42
Cell Cycle	initiation of cell division process	5.81E-03	BAD,CCND1,CCNE1,CDK4,CDKN1A,CHFR,CSNK2B,E2F3,EP300,MAD2L1,MAPK14,SKP2	12
Cell Cycle	initiation of cell stage	5.81E-03	BAD,CCND1,CCNE1,CDK4,CDKN1A,CHFR,CSNK2B,E2F3,EP300,MAD2L1,MAPK14,SKP2	12
Infection Mechanism	activation of virus	5.84E-03	CCND3,CD40,CDC42,CFL1,EP300,ESRRA,GNB2,GTF2F1,HTATIP2,JUN,MSX2,MYBL2,NCOA1,NFKB1,NFKB2,NOLC1,NR1H3,PIAS1,PLD2,PRMT2,REL,SMARCA4,SUB1 (includes EG:10923),SUMO3,TGFB1I1,WRN (includes EG:7486),ZBTB17	27
Cell Cycle	mitogenesis of eukaryotic cells	5.84E-03	ANKS1A,APOE,ARRB1,AXL,BRAF,CSF1,EDN1,EGFR,FGFR1,HBEGF,HRAS,IGF1R,IGF2,IGFBP3,IL11,MAPK1,NF2,NRG1,PRKCA,PTEN,SPARC,TFE3,THBS1,TRIM33,TXN,VEGFA,VEGFC	27
Cellular Movement	migration of breast cancer cell lines	6.11E-03	CAV1,CDH2,CTTN,EGFR,EPOR,FOXO3,GJA1,IGF1R,IL8,ITGA6,ITGB3,ITGB5,LASP1,MAPK14,MET,MMP2,NME1,PLAU,PLCG1,PRKD1,PRKD2,PTK2,SDC1 (includes EG:20969),SDCBP,SERPINE1,SSH1 (includes EG:231637),TIMP1,TNFAIP8,VEGFA,WWTR1	30
Small Molecule Biochemistry	synthesis of phosphatidic acid	6.21E-03	ABHD5,AGPAT1,AGPAT2,CD40,CHPT1,ETNK1,LCAT,PEMT,PI4K2A,PI4KA,PIK3C2A,PTX3,VEGFA	13
Lipid Metabolism	synthesis of phosphatidic acid	6.21E-03	ABHD5,AGPAT1,AGPAT2,CD40,CHPT1,ETNK1,LCAT,PEMT,PI4K2A,PI4KA,PIK3C2A,PTX3,VEGFA	13
Carbohydrate Metabolism	synthesis of phosphatidic acid	6.21E-03	ABHD5,AGPAT1,AGPAT2,CD40,CHPT1,ETNK1,LCAT,PEMT,PI4K2A,PI4KA,PIK3C2A,PTX3,VEGFA	13
Cancer	Hodgkin's disease	6.21E-03	CD40,FAS,ID2,IMPDH2,NFKBIA,POLA1,POLB,POLE,POR,RRM1,STAT5A,TOP2A,TUBA1A,TUBA1C,TUBB2A,TUBB2C,TUBB3,TUBG1,TUBG2,VEGFA	20
Cell Death	apoptosis of macrophages	6.27E-03	BCL2L1,CASP8,CFLAR,CSF1,PPARG,RIPK1,SOD2,STAT3,TP53	9
Genetic Disorder	epidermolysis bullosa	6.27E-03	COL7A1,DHFR,DSP,ITGA6,ITGB4,LAMC2,MMP1 (includes EG:300339),PLEC1,RARA	9
Dermatological Diseases and Conditions	epidermolysis bullosa	6.27E-03	COL7A1,DHFR,DSP,ITGA6,ITGB4,LAMC2,MMP1 (includes EG:300339),PLEC1,RARA	9
Cancer	metastasis of eukaryotic cells	6.27E-03	CD151,CD44,COL18A1,HTATIP2,ITGB4,NFKBIA,NME1,PTK2,S100A4	9
Small Molecule Biochemistry	modification of phosphoinositide	6.27E-03	FIG4,INPP4A,IP6K2,MTM1,MTMR1,PI4KA,PIK3C3,PTEN,SMG1	9
Lipid Metabolism	modification of phosphoinositide	6.27E-03	FIG4,INPP4A,IP6K2,MTM1,MTMR1,PI4KA,PIK3C3,PTEN,SMG1	9
Carbohydrate Metabolism	modification of phosphoinositide	6.27E-03	FIG4,INPP4A,IP6K2,MTM1,MTMR1,PI4KA,PIK3C3,PTEN,SMG1	9
Cellular Movement	movement of eukaryotic cells	6.40E-03	ACP1 (includes EG:11431),ADAM17,ADI1 (includes EG:104923),ADRB2,AGK,AKT1,AKT3 (includes EG:10000),ALCAM,AMD1,ANKS1A,ANXA1,ANXA2,AP2M1,APOE,APP,AURKA,AXL,BMP6,CAV1,CCDC88A,CCL2,CCL20,CCL5,CD151,CD24,CD40,CD44,CD47,CD58,CD9,CD97,CDC42,CDH2,CDKN1A,CKLF,CLDN4,CLU,CNN2,COL18A1,COL7A1,CRKL,CSF1,CSPG4,CTSB,CTTN,CX3CL1,CXCL1,CXCL2,CXCL3,DICER1,DOCK1,DPYSL2,EDN1,EGFR,EGR1,ENG,EPOR,EREG,EZR,F11R,FAS,FGFR1,…	184
Cellular Development	developmental process of breast cell lines	6.47E-03	AKT1,AREG,BCL2L11,CHFR,EGFR,HRAS,IGF1R,IGF2,ITGA2,NOTCH1,RELB,SEPT9,STAT3,UBE2B	14
Cellular Growth and Proliferation	growth of epithelial cell lines	6.47E-03	ABCC5,ARNTL2,CCND1,CDK2AP1,CDKN1A,DLGAP5,NINL,NOTCH1,PNN,PTP4A3,SEC14L2,TFE3,TFRC,VDAC1	14
Cellular Development	growth of epithelial cell lines	6.47E-03	ABCC5,ARNTL2,CCND1,CDK2AP1,CDKN1A,DLGAP5,NINL,NOTCH1,PNN,PTP4A3,SEC14L2,TFE3,TFRC,VDAC1	14
Hair and Skin Development and Function	growth of epithelial cell lines	6.47E-03	ABCC5,ARNTL2,CCND1,CDK2AP1,CDKN1A,DLGAP5,NINL,NOTCH1,PNN,PTP4A3,SEC14L2,TFE3,TFRC,VDAC1	14
Cancer	endocrine gland tumor	6.47E-03	ABCC3,ATP1A1,AXL,BAD,BMPR2,BRAF,CASP4,CCND1,CD59 (includes EG:25407),CDK10,CDK4,CDK5,CDKN1A,CTSD,DHFR,EGFR,ENG,ETS1,FCGBP,FGFR1,GABBR2,GAD1 (includes EG:100006588),GART,GNAI2,GNAS,HBEGF,HLA-G,IFITM1,IGFBP3,ITGA3,ITGB4,KRAS,KRT19,KRT7,LAMA4,LGALS3,MET,MMP2,MSX2,PLAU,POLE,POLE2,POLE3,POR,PPARG,PRKAR1A,PSMB5,PTCH1,PTEN,PTPN4,RRM1,RRM2,S100A11,SDHD,SMAD2,THBS1,TIMP1,TOP2A,TP53,TRIM33,TUBA1A,TUBA1C,TU…	70
Cell Death	apoptosis of pheochromocytoma cell lines	6.53E-03	APP,DHCR24,DRD2,HTT,SIAH1,SOD2,TP53	7
Cell Cycle	arrest in G2 phase of breast cancer cell lines	6.53E-03	BRCA1,CCND1,CDC25C,CHEK1,EGFR,TP53,WEE1	7
RNA Post-Transcriptional Modification	assembly of spliceosomes	6.53E-03	CRNKL1,GEMIN2,PRPF31,RBM5,SNRPD1,SNRPD2,SRPK2	7
Cellular Assembly and Organization	assembly of spliceosomes	6.53E-03	CRNKL1,GEMIN2,PRPF31,RBM5,SNRPD1,SNRPD2,SRPK2	7
Cell Death	cell death of unspecified cell lines	6.53E-03	BAX,BCL2L1,CASP3,CFLAR,CSF1,HMOX1,SOCS1	7
Cell Cycle	cell division process of lymphoblastoid cell lines	6.53E-03	BAX,CDKN1A,CDKN2C,CHEK1,FANCA,LIG1,PCNA	7
Cellular Growth and Proliferation	colony formation of cancer cells	6.53E-03	CAV1,EIF4EBP1,KRAS,MAPK14,SFRP1,TGFB2,VEGFA	7
Tumor Morphology	colony formation of cancer cells	6.53E-03	CAV1,EIF4EBP1,KRAS,MAPK14,SFRP1,TGFB2,VEGFA	7
Cellular Compromise	fragmentation of Golgi apparatus	6.53E-03	CDK5,GORASP2,NDEL1,OPTN,RINT1,STMN1,USO1	7
Cell Cycle	re-entry into interphase of eukaryotic cells	6.53E-03	CCNE1,CDC25C,CDKN1A,CSF1,E2F1,PPARG,SKP2	7
Cell Cycle	interphase of cervical cancer cell lines	6.60E-03	CCNA2,CCND3,CDC25C,CDK4,CHEK1,COPS2,CSE1L,FOXM1,GORASP2,MPG,POLA1,PPP2R2A,RPA1,TERF1,TRIM21	15
Cell Cycle	interphase of colon cancer cell lines	6.65E-03	AATF,BRCA1,CDKN1A,CHEK2,EGFR,EP300,GMNN,GSPT1,LGALS1,NPM1 (includes EG:4869),RAD17 (includes EG:19356),RAD9A,SFN,TP53,TYMS,WEE1	16
Cell Death	apoptosis of leukemia cell lines	6.69E-03	AIFM1,BAD,BAX,BCL2A1,BCL2L1,BCL2L11,BID,BIRC5,CASP3,CASP8,CASP9,CD24,CD47,CD55,CD59 (includes EG:25407),CDKN1A,CEBPD,CFLAR,CTSD,DUSP1,FAS,FGFR1,GSN,HMOX1,IL15RA,INHBA,ITGA2,JUN,LGALS3,LGALS3BP,LYN,MAPK14,MCL1,MLL,MSRB2,NDUFAF1,NFIL3,NFKBIA,NPM1 (includes EG:4869),PARP1,PTK2,PYCARD,RBM5,RHOC,RUNX1,SGMS1,SPN,STMN1,TCF3,TNFAIP3,TNFRSF1A,TP53,TPT1 (includes EG:7178)	53
Cellular Growth and Proliferation	growth of prostate cancer cell lines	6.82E-03	AMACR,ANXA7,BMP6,CCND1,CDKN1A,CEBPD,CLN3 (includes EG:1201),CLU,ETS2,HNRNPA1,IGFBP2,IL8,INHBA,MET,NCOA1,NRG1,PPARG,RASSF1,RNF14,SAT1,TAF7,TERT,TP53,TPD52	24
Cellular Development	growth of prostate cancer cell lines	6.82E-03	AMACR,ANXA7,BMP6,CCND1,CDKN1A,CEBPD,CLN3 (includes EG:1201),CLU,ETS2,HNRNPA1,IGFBP2,IL8,INHBA,MET,NCOA1,NRG1,PPARG,RASSF1,RNF14,SAT1,TAF7,TERT,TP53,TPD52	24
Gene Expression	transactivation of gene	6.82E-03	APP,ARID1A,BCL6,C19orf2,CD44,EDF1,EP300,EWSR1,FOXO1,INHBA,MAPK14,MLL,NAP1L1,NCOA1,PPP2R5C,SMARCA4,TADA3,TAF4,TCF3,TP53,TP53BP1,TP53BP2,YWHAH,ZNF224	24
Cell Cycle	S phase of cell lines	6.87E-03	AGK,BHLHE40,CCNA2,CCND1,CCNE1,CCNG2,CDC25C,CDC7,CDKN1A,CHEK1,CSF1,E2F1,EGFR,FOXM1,ID1,KRAS,MPG,NCOA3,NRG1,POLA1,PPAP2C,PPARG,RB1,SKP2,SMARCB1,TP53,TRIM21,ZBTB10	28
Cellular Growth and Proliferation	quantity of cell lines	6.87E-03	ARNTL2,BHLHE40,BIRC5,BRCA1,CCNB1,CCND1,CCNE1,CD40,CDC25B,CDK2AP1,CDK5RAP3,CDKN1A,DHFR,FAS,IGF1R,IGFBP3,MAPK14,MCTS1,MYBL2,PSMB1,PSMB5,SFN,SKP2,STMN1,TP53,TUBB3,TYMS,ZBTB5	28
Tissue Morphology	quantity of cell lines	6.87E-03	ARNTL2,BHLHE40,BIRC5,BRCA1,CCNB1,CCND1,CCNE1,CD40,CDC25B,CDK2AP1,CDK5RAP3,CDKN1A,DHFR,FAS,IGF1R,IGFBP3,MAPK14,MCTS1,MYBL2,PSMB1,PSMB5,SFN,SKP2,STMN1,TP53,TUBB3,TYMS,ZBTB5	28
Cellular Movement	invasion of melanoma cell lines	7.39E-03	BRAF,CSPG4,CTSB,IL8,ITGB3,MMP16,PTEN,PXN,RHOC,SDCBP	10
DNA Replication, Recombination, and Repair	mismatch repair	7.39E-03	CDKN1A,HMGB1 (includes EG:3146),MSH2,MSH3 (includes EG:17686),MSH5,MSH6,PCNA,POLB,REV1 (includes EG:316344),XRCC5	10
Cell Death	apoptosis of epithelial cell lines	7.48E-03	APP,BAX,BCL2A1,BIRC3,CASP3,CASP8,CD44,CFLAR,FAS,HSPB8,IER3,IGFBP3,MAP3K5 (includes EG:4217),MCL1,PPP1R15A,PRKAA1,PRMT2,PYCARD,SGPL1,SIAH1,TFRC,TMX1,TNFRSF1A,TP53,TP53BP2,TRIM27,TRIM39,UXT,XRCC6,YWHAQ (includes EG:10971)	30
