# Supplementary material for: Molecular network, pathway, and functional analysis of time-dependent gene changes associated with pancreatic cancer susceptibility to oncolytic vaccinia virotherapy
Source: Mol Ther Oncolytics. 2016 Mar 16;3:16008–. doi: 10.1038/mto.2016.8 (PMC4824563; doi:10.1038/mto.2016.8)
Supplement: Supplementary File S2 [file mto20168-s2.xls]

## Sheet: T6 T0
© 2000-2012 Ingenuity Systems, Inc. All rights reserved.
ID	Molecules in Network	Score	Focus Molecules	Top Functions
1	BCL3,BIRC3,CDKN1A,CEBPD,CSF1,CX3CL1,CXCL2,Cyclin E,DUSP3,EFNA1,ERK1/2,FSH,G0S2,GBP1 (includes EG:2633),hCG,HMOX1,ID1,IgG,IL8,IL32,Interferon alpha,IRF1,JUP,Lh,NFkB (complex),PHLDA1,RHOB,RNA polymerase II,SOCS1,STK17A,TFRC,TM4SF1,TNFAIP3,TNFRSF1B,TRIB2	44	26	Cell Death, Cellular Development, Cardiovascular System Development and Function
2	ADAM19,BHLHE40,CASP3,CFLAR,CHI3L1,CSF2,EBI3,EHD1,ELK3,FOS,G0S2,HAS1,HLA-B,HNRNPC,HNRNPD,IFIT3,IL13,ITGA5,KLF6,MMP12,MTSS1,NOS2,PDGFA,PIN1,RAC2,RBPMS,SDC4,SOCS1,SQSTM1,SYNPO,TGFB1,TGM2,TNF,TRAF1,WNT5A	24	17	Respiratory Disease, Inflammatory Disease, Cellular Movement
3	AURKB,AURKC,BRCA2,CDCA8,CHEK1,CTNNB1,E2f,FEN1,GDF15,H2AFX,HIST1H2AB,HIST1H3B (includes EG:8358),ID3,INCENP,KIF23,KRAS,NBN,NCL,NOS2,PLK1,POLD1,POT1,PRC1,SFN,SP1,TCF7L2 (includes EG:6934),TEAD1,TERF1,TERF2,TP53,WRN (includes EG:7486),XPC,XRCC5,XRCC6,ZFP36L1	13	11	Cell Cycle, DNA Replication, Recombination, and Repair, Cellular Assembly and Organization
4	NANOG,NCRNA00094	2	1	Cellular Development, Cellular Growth and Proliferation, Embryonic Development
5	HNF1A,NAPA	2	1	Carbohydrate Metabolism, Gene Expression, Genetic Disorder
6	MERTK,VAV1	2	1	Cell-To-Cell Signaling and Interaction, Cellular Function and Maintenance, Inflammatory Response
7	ARRB1,RALGDS	2	1	Cell Cycle, Endocrine System Development and Function, Connective Tissue Development and Function
8	DIDO1,ZNF143	2	1	Gene Expression
9	ENAH,LATS1,TES,ZYX	1	1	Nervous System Development and Function, Organ Development, Cell Cycle

## Sheet: T24 T0
© 2000-2012 Ingenuity Systems, Inc. All rights reserved.
ID	Molecules in Network	Score	Focus Molecules	Top Functions
1	ABL2,ACSL3,AK1,ASXL1,CHD3,DUT (includes EG:1854),ENG,GART,GSR,HSPA1L,JMJD1C,MBNL2,MED13L,MGST2,MTDH,NEDD8,PBK,PEG10,PLK2,PPP1R13B,RAD54B,RECQL4,SFRS3,SIVA1,SMURF1,SON,STRN3,TAGLN2,TAP2,TMED7,TMEM97,TP53,TP53I3,TRIO,UBE2B	17	35	Gene Expression, Infection Mechanism, Tumor Morphology
2	ANP32A,ANP32B,BTRC,CAND1,CDC7,CDCA4,CDT1,CUL1,CUL2,CUL3,CUL4B,E2F1,ELAVL1,ESPL1,GMNN,HNRNPD,IGF2,MCM2,NFATC1,PHB (includes EG:5245),POLR2G,PTMA (includes EG:5757),PTTG1,RANBP2,RBX1 (includes EG:9978),SET,SKP1,SKP2,TCEB1,TIAL1,TK1,TOB1,TRIM21,VEGFA,XPO1	17	35	Cell Cycle, Cellular Growth and Proliferation, Respiratory System Development and Function
3	ACTB,APBB1,APOE,APP,ASF1A,BCL6,CCL20,CPSF1,CYBA,DNM1,HNRNPA1,HSD17B10,ITM2B,LRPPRC,MBD3 (includes EG:53615),MBP,MEF2A (includes EG:4205),Mi2,NCOR1,NSF,PGAM1,PLTP,PRPF6,PRPF4B,PTPN4,SCD,SMPD2,SRRM1,TAF1,TAF4,TAF7,TAF10,TAF12 (includes EG:6883),TNFAIP2,UBTF	15	34	Cardiovascular Disease, Neurological Disease, Lipid Metabolism
4	14-3-3,APEX1,ATF1,BAG3,CCNB1,CDC25B,CDC25C,CHEK1,CSNK2B,DDB2,FTH1,HSPB8,HTT,LMAN1,MAP3K5 (includes EG:4217),MAPKAPK2,NFYA,NFYC,NUMB,P38 MAPK,PIAS3,POU2F1,RALBP1,RANBP1,RNF7,SNAPC1,SNAPC3,SNAPC4,SOD2,SSRP1,STX7,STX8,SUPT16H,TEAD1,YWHAZ	14	33	Gene Expression, Cell Cycle, Cell Death
5	ACP2,ACTR2,ADCY7,ADCY9,ARL6IP5,ARPC4,ARPC1A,ATPIF1,AXL,BNIP3L,DHRS3,DUSP3,DYRK3,FLNC,FSH,GEM,GRK5,JMJD6,Lh,LOC81691,NOL3,NPC2,P4HA2,PDXK,PHKA2,PI4K2A,PLIN3,POP5,PPP2R5C,PTPN21,RAB2A,RAB5C,STK17A,TMBIM6,TPM2	14	33	Genetic Disorder, Lipid Metabolism, Metabolic Disease
6	ASAH1,ATP6V0D1,CALR,CLDN4,CRABP2,CTSC,DHCR7,DSP,EMP1,FABP5,GNAS,GPR56,GPRC5A,HDGF,HLA-E,IER2,IFITM1,IFITM3,IgG,ISG15,KRT15,LGALS3,MHC Class I (complex),PDIA3,PHLDA2,PLS3,PPIF,PPP1R15A,TAP1,TAPBP,TNFAIP3,TRIM16,TUBB2A,ZFP36,ZMPSTE24	14	33	Hair and Skin Development and Function, Organ Development, Genetic Disorder
7	ACD,ACTL6A,BAX,BRCA1,CHEK2,CLU,DR1,ETS2,GLB1,H2AFX,HJURP,Hsp70,KDM5C,LIG4,MAD1L1,MAD2L1,MCTS1,Mre11,MSH5,NBN,POT1,RABEPK,RAD50,SMARCA4,SMARCB1,SMC1A,TERF1,TERF2,TERT,TINF2,TRRAP,WRN (includes EG:7486),XRCC4,XRCC5,XRCC6	14	33	Cellular Assembly and Organization, Cellular Function and Maintenance, DNA Replication, Recombination, and Repair
8	BRD2,CHD8,DCAF13,DIDO1,DRAP1,EBAG9,ESRRA,HELZ,HTATIP2,HTATSF1,MED15,MED21,MLL,NFRKB,PNKP,PNN,POLB,RBM16,RDBP,RNA polymerase II,RUVBL1,SAP18,SF3A2,SF3A3,SF3B1,SFRS1,SMYD3,SND1,TALDO1,TCERG1,TEX10,TFIIF,TPM4,U2AF2 (includes EG:11338),ZNF143	14	33	Gene Expression, RNA Post-Transcriptional Modification, DNA Replication, Recombination, and Repair
9	AIFM1,ATRX,Caspase,CBX5,CENPA,CHD4,DNMT3A,DNMT3B,E2f,EED,EFHC1,EIF4B,EIF4EBP1,EZH2,GAS2L1,HIST1H3B (includes EG:8358),IGFBP3,MIS12,NCOA3,NDC80,NSL1,OIP5,PHF1,PMF1,RBBP4,RBBP7,SIN3B,SMAD2,SNAI1,SPC25,SUZ12,TIMP1,TNS3,YWHAQ (includes EG:10971),ZNF160	14	33	DNA Replication, Recombination, and Repair, Gene Expression, Infection Mechanism
10	BCL2A1,BID,CASP3,CASP8,CASP9,CD40,CFLAR,CREB3,CXCL3,CYLD,DRD2,EPOR,FAS,G0S2,GPX4,IKK (complex),MADD,MAPK14,MAVS,MCL1,MICA,NFKB1,NFKB2,NFkB (complex),NFKBIA,NRG1,REL,RELB,SOAT1,TCR,TFAM,TFB1M,TRAF3,TXN,VEGFC	12	32	Organismal Survival, Cell Death, Hematological System Development and Function
11	ANXA5,CCND1,CCNE2,CDC27,CDK4,CDKN1A,CDKN1C,CEBPD,CSF1,CTSB,CTSK,CUGBP1,Cyclin A,Cyclin E,EIF4E,EP300,FEN1,HNRNPH1,HRAS,HUWE1,ID2,KRAS,LIG1,NME1,PCNA,RB1,RB1CC1,S100A11,SMG5,STUB1,TCF7L2 (includes EG:6934),TSPYL2,Ubiquitin,UPF2,ZBTB17	12	32	Cell Cycle, Cellular Growth and Proliferation, DNA Replication, Recombination, and Repair
12	ADAM17,AREG,CASC3,CXCL2,DDR1,DOK1,EGFR,EREG,GRB2,HBEGF,HEXIM1,HMGA1,HNRNPM,IFIH1,IFN Beta,IL12 (complex),INPPL1,IRAK1,KHDRBS1,MED28,MYD88,NF2,NXF1,PLCG1,PLSCR1,PPAP2A,PTPRK,RASA1,RBM8A,Shc,SKAP2,SOCS1,SOS1,SOS2,TNPO2	12	32	Cellular Development, Cellular Growth and Proliferation, Connective Tissue Development and Function
13	Alpha catenin,CDH2,Cyclin B,EFNA5,ENPP4,F2RL1,GSTP1,hCG,HK2,HMGA2,INHBA,INHBB,INHBC,ITGB5,JUP,MECP2,MT1G,NR1H2,PHLDA1,PIKFYVE,PODXL,PPAP2B,PTX3,RASSF1,RBL2,RGS20,SMURF2,SPTAN1,STEAP1,TFPI2,TM4SF1,TMEM158,TRO,UPP1,UXT	12	32	Gene Expression, Reproductive System Development and Function, Lipid Metabolism
14	ALDOA,BCL2L1,BCL2L11,CD47,Dynamin,FHL2,FOXM1,FOXO1,FOXO3,G-protein beta,GNAI2,IER3,Ifn gamma,IGF1R,IL11,ITGB3,JAG1,KPNA1,MUC1,NDUFA13,PIK3CA,PMAIP1,PTEN,PTK2,PTP4A3,PXN,SGK1,SOCS3,STAT3,TYK2,UBR5,Vegf,WT1,ZNF224,ZNF24 (includes EG:7572)	11	31	Cellular Growth and Proliferation, Cell Death, Cellular Movement
15	26s Proteasome,ATF3,C14ORF156,CAMK2G,CCND3,CREBBP,EBI3,EGR1,FANCA,FIS1,IFNGR1,IFNGR2,ING1,L3MBTL,LAMP1,LAMP2,LGALS1,MGMT,MSH2,MSH6,NCOA1,NFATC3,PDGF BB,PIAS1,PRMT1,RARA,Ras,RECQL,RIPK1,RUNX1,SERPINE1,STAT1,SWI-SNF,TNFRSF1A,TNFRSF1B	11	31	Cellular Development, Hematological System Development and Function, Hematopoiesis
16	APOL2,ASF1B,ASH1L,BCL2L13,CD58,CD83,CHFR,FMR1,G6PD,HDAC4,Histone h3,Histone h4,HLA-G,HMGB1 (includes EG:3146),ICAM1,IFIT1,IGFBP4,Interferon alpha,IRF1,ISG20,LIPA,MORC2,NFE2L3,OGG1,Pkc(s),PLA2G16,PRAME (includes EG:23532),SGSM3,SREBF2,STAT5A,TP53BP1,TRIB2,TRIOBP,USP6NL,VRK1	11	31	Antigen Presentation, Cell-To-Cell Signaling and Interaction, Hematological System Development and Function
17	AKT1,ALCAM,Ap1,ARHGDIA,CCDC88A,CCL2,CCL5,CD44,CDC42,DUSP1,Fibrinogen,FOSL2,HMOX1,IL8,IL32,IQGAP1,LDL,LGALS8,LPAR1,MAPK1,MET,NAMPT,NKRF,NP,Pdgf,PGF,PP2A,RAC2,Rap1,RECK,SORL1,TBK1,TMEM9B,TPT1 (includes EG:7178),TYRO3	9	29	Cellular Movement, Skeletal and Muscular System Development and Function, Cell Morphology
18	Actin,ARHGEF12,CD9,COL1A1,DST,ERCC8,ERK,Estrogen Receptor,F2R,GDF15,GORASP2,IDE,ITGA3,ITGA6,ITGB4,LAMC2,Lamin b,Laminin,LASP1,MEG3 (includes EG:55384),MSN,NFAT5,NR2C1,PDGFB,PFN1,PI3K,PLEC1,PRDM2,SAFB,SPN,TAF15,TRAM2 (includes EG:9697),VIM,XPO6,ZNF148	9	29	Dermatological Diseases and Conditions, Genetic Disorder, Cell-To-Cell Signaling and Interaction
19	AATF,ACIN1,BCL2,BCL2L1,CASP3,CDKN1A,CDKN2A,EIF1AX,EIF5A,IPO13,KLF2,MDM2,MITF,NPM1 (includes EG:4869),PARP1,PIN1,PLK1,RABEP1,RNPS1,RPL5,SAP18,Scf,SDCBP,SFRS11,SOD2,SP1,TCF3,TCF12,TP53,TRA2B,UBE2I,WEE1,ZP3	7	26	Cell Cycle, Cell Death, Cell Morphology
20	ADRB2,AGK,Akt,ATP1A1,ATP1B1,BAD,BSG,CABIN1,CAV1,CNKSR1,COL18A1,CX3CL1,ECE1,ERK1/2,FOS,GJA1,GRN,HLA-B,HMMR,Hsp90,ID1,IL1,Importin beta,Jnk,JUN,KIF22,MAP3K11,Mek,MIF,MMP2,MYLK,PLAU,SAA@,TPX2,VEGFB (includes EG:7423)	7	27	Cellular Movement, Tissue Development, Cardiovascular System Development and Function
21	ATP2B4,BAT2D1,CCNL2,HOXA1,HSF1,HSF2,HSPA1A,LOC339047,NANOG,NCRNA00094,NPIP,NPTX1,PILRB (includes EG:29990),S100A6,TBC1D3F,TEAD3,TEAD4,TOP2A,TP53,WWTR1,YAP1,YWHAE	7	19	Cell Death, Cellular Development, Cellular Growth and Proliferation
22	AKAP7,AKAP12,C11ORF9,CASP4,CREBZF,FOXK2,FSH,HBP1,Lh,MEF2D,PGRMC1,PPP2R5B,RAB27A,RAB4A,TLN1,TP53,USPL1,ZBED1,ZNF331	6	17	Cellular Function and Maintenance, Cell Death, Cancer
23	ACADVL,ADA,DNASE2,DUSP10,GPX3,IL13,IL13RA1,NID1,PDGFC,RIN2,RYK,SEPT11,SLC26A6,SPINT2,SWAP70,SYNGR2,TNF,TRPS1	6	16	DNA Replication, Recombination, and Repair, Molecular Transport, Nucleic Acid Metabolism
24	APAF1,APIP,ATXN7,AVEN,BACH1,BARD1,BRCA1,BRD8,CYP1B1,DMAP1,EP400,GABPA,GABPB1 (includes EG:2553),HERC1,Hsp70,KNTC1,MRE11A,NBN,OXTR,RAD50,RBBP8,RINT1,RUVBL1,RUVBL2,SMC3,SMC1A,STAG1,TERF2,TINF2,TRRAP,UIMC1,VPS72,YEATS4,ZW10,ZWILCH	6	25	Cell Cycle, DNA Replication, Recombination, and Repair, Cellular Assembly and Organization
25	CAPN1,CAPN2,CCNA2,CD44,CDKN1A,CDKN1B,CSF1,CTTN,CYB5R3,Cyclin A,DSCC1,ELP5,GNB2L1,GPI,HBE1,HRAS,IL1R1,MAPK9,MST1,MST1R,NR1H3,NR2F2,NUDT15,PAK1,PCNA,PFKM,PGM1,PKN2,POLD4,POLDIP2,POLE,PRKCI,RAC1,SRC,TRAF6	6	25	Cellular Movement, Connective Tissue Development and Function, Cellular Assembly and Organization
